# Supplementary material for: Two distinct non-ribosomal peptide synthetase-independent siderophore synthetase gene clusters identified in Armillaria and other species in the Physalacriaceae
Source: G3 (Bethesda). 2023 Oct 16;13(12):jkad205. doi: 10.1093/g3journal/jkad205 (PMC10700112; doi:10.1093/g3journal/jkad205)
Supplement: jkad205_Supplementary_Data [file jkad205_supplementary_data.zip › File_S1_G3-2023-404446.xlsx]

## Sheet: Armbor1 S7.3 & S46.1
Armbor1 S7.3
cds746685_748865 S7.3 Armbor 1
Description	Max Score	Total Score	Query Cover	E value	Per. ident	Accession
Armillaria ostoyae strain C18/9 genome assembly, chromosome: LG5	342	1276	1	0	89.69	LR732079.1
Pleurotus ostreatus mRNA, regulated by blue-light stimulation, clone: MK-2010-02	186	186	0.18	3e-52	71.68	AB551954.1
Pleurotus ostreatus mRNA, regulated by blue-light stimulation, clone: MK-2010-30	747	747	0.97	0	60.07	AB551982.1
Pleurotus ostreatus uncharacterized protein (PC9H_009561), partial mRNA	692	692	0.91	0	59.2	XM_036779060.1
Mycena indigotica C2 domain-containing protein (MIND_00220200), partial mRNA	695	695	0.95	0	58.09	XM_036706626.1
Agaricus bisporus var. burnettii JB137-S8 hypothetical protein (AGABI1DRAFT_59499), mRNA	704	704	0.98	0	56.68	XM_007330301.1
Agaricus bisporus var. bisporus H97 hypothetical protein (AGABI2DRAFT_218206), mRNA	701	701	0.98	0	56.68	XM_006459161.1
Agaricus bisporus strain KMCC00540 chromosome 5	396	1168	0.98	1e-178	56.36	CP039877.1
Agaricus bisporus var. bisporus H97 chromosome 5, complete sequence	396	1168	0.98	1e-178	56.36	CP015461.1
Agaricus bisporus var. bisporus strain H39 chromosome 5, complete sequence	396	1168	0.98	1e-178	56.36	CP015474.1
Laccaria bicolor S238N-H82 hypothetical protein partial mRNA	654	654	0.95	0	53.61	XM_001880889.1
Mucor circinelloides f. circinelloides strain Mucho SideA gene, complete cds	177	422	0.96	1e-94	52.56	KJ999702.1
Heterobasidion irregulare TC 32-1 hypothetical protein partial mRNA	630	630	0.96	0	51.13	XM_009546986.1
Coprinopsis cinerea okayama7#130 hypothetical protein (CC1G_07068), partial mRNA	493	493	0.88	1e-165	49.11	XM_001836369.2
Stereum hirsutum FP-91666 SS1 hypothetical protein (STEHIDRAFT_91418), mRNA	502	502	0.96	3e-165	45.19	XM_007300021.1
Mycena indigotica uncharacterized protein (MIND_00220300), partial mRNA	527	527	0.95	3e-177	44.84	XM_036706627.1
Agaricus bisporus var. burnettii JB137-S8 hypothetical protein (AGABI1DRAFT_121041), mRNA	523	523	0.96	2e-175	44.23	XM_007330400.1
Agaricus bisporus var. bisporus H97 hypothetical protein (AGABI2DRAFT_183956), mRNA	521	521	0.96	7e-175	44.07	XM_006459162.1
Lichtheimia ramosa strain KPH11 chromosome 08, complete sequence	175	400	0.96	2e-94	43.92	CP031830.1
Lichtheimia ramosa strain JMRC FSU:6197 genome assembly, scaffold: SCAF3	175	400	0.96	2e-94	43.92	LK023335.1
Pleurotus ostreatus uncharacterized protein (PC9H_009560), partial mRNA	513	513	0.97	1e-171	43.71	XM_036779059.1
Lichtheimia ramosa strain KPH11 chromosome 03, complete sequence	187	337	0.64	5e-82	43.65	CP031825.1
Lichtheimia ramosa strain JMRC FSU:6197 genome assembly, scaffold: SCAF1	187	337	0.64	5e-82	43.65	LK023313.1
Heterobasidion irregulare TC 32-1 hypothetical protein partial mRNA	494	494	0.97	2e-163	41.55	XM_009546985.1
Phycomyces blakesleeanus NRRL 1555(-) hypothetical protein mRNA	470	470	0.96	4e-152	41.52	XM_018429091.1
Stereum hirsutum FP-91666 SS1 hypothetical protein (STEHIDRAFT_91415), mRNA	468	468	0.96	1e-153	40.18	XM_007300020.1
Coprinopsis cinerea okayama7#130 hypothetical protein (CC1G_07067), partial mRNA	461	461	0.96	3e-151	39.97	XM_001836368.2
Laccaria bicolor S238N-H82 hypothetical protein partial mRNA	479	479	0.96	9e-159	39.8	XM_001880890.1
Rhizopus microsporus ATCC 52813 hypothetical protein (RHIMIDRAFT_247918), partial mRNA	441	441	0.96	7e-144	39.19	XM_023610462.1
Aspergillus niger contig An05c0050, genomic contig	108	188	0.66	2e-37	37.28	AM270105.1
Armillaria ostoyae strain C18/9 genome assembly, chromosome: LG11	311	311	0.92	9e-88	36.58	LR732085.1
Chaetomium globosum CBS 148.51 hypothetical protein (CHGG_05341) partial mRNA	170	170	0.48	5e-43	35.67	XM_001221435.1
Rhizophagus irregularis DAOM 181602=DAOM 197198 hypothetical protein (GLOIN_2v1590112), mRNA	359	359	0.96	1e-111	34.92	XM_025316703.1
Aspergillus bombycis hypothetical protein (ABOM_004343), partial mRNA	197	197	0.66	2e-51	34.31	XM_022531473.1
Aspergillus alliaceus IucC family-domain-containing protein (BDW43DRAFT_303443), partial mRNA	185	185	0.66	5e-47	33.57	XM_032045412.1
Aspergillus nomius NRRL 13137 uncharacterized protein (ANOM_008953), partial mRNA	192	192	0.66	1e-49	33.49	XM_015554209.1
Aspergillus glaucus CBS 516.65 hypothetical protein (ASPGLDRAFT_67965), partial mRNA	186	186	0.72	2e-47	33.26	XM_022549209.1
Aspergillus tanneri siderophore (ATNIH1004_007448), partial mRNA	176	176	0.61	1e-44	33.08	XM_033572072.1
Pseudocercospora fijiensis CIRAD86 uncharacterized protein (MYCFIDRAFT_162844), mRNA	202	202	0.69	2e-53	33.03	XM_007926421.1
Aspergillus flavus NRRL3357 conserved hypothetical protein (AFLA_107120), partial mRNA	169	169	0.6	2e-41	33	XM_002376542.1
Aspergillus pseudonomius IucC family-domain-containing protein (BDV37DRAFT_295393), partial mRNA	189	189	0.66	1e-48	32.88	XM_032089869.1
Fonticula alba hypothetical protein mRNA	198	198	0.69	1e-50	32.77	XM_009499650.1
Aspergillus terreus NIH2624 predicted protein (ATEG_09295) partial mRNA	160	160	0.62	4e-38	32.75	XM_001217916.1
Aspergillus pseudotamarii IucC family-domain-containing protein (BDV38DRAFT_277513), partial mRNA	196	196	0.66	7e-51	32.49	XM_032058508.1
Aspergillus eucalypticola CBS 122712 uncharacterized protein (BO83DRAFT_339624), partial mRNA	188	188	0.66	5e-48	32.05	XM_025528552.1
Zymoseptoria tritici IPO323 uncharacterized protein (MYCGRDRAFT_23189), partial mRNA	139	139	0.53	2e-32	31.94	XM_003857413.1
Aspergillus vadensis CBS 113365 hypothetical protein (BO88DRAFT_368042), mRNA	182	182	0.66	2e-45	31.65	XM_025704096.1
Zymoseptoria tritici ST99CH_3D7 genome assembly, chromosome: 1	142	171	0.64	3e-32	31.54	LT853692.1
Aspergillus caelatus IucC family-domain-containing protein (BDV27DRAFT_167169), partial mRNA	183	183	0.68	2e-46	31.46	XM_032074407.1
Aspergillus steynii IBT 23096 uncharacterized protein (P170DRAFT_364958), partial mRNA	172	172	0.66	4e-43	31.31	XM_024844676.1
Zymoseptoria tritici ST99CH_1E4 genome assembly, chromosome: ZT1E4_chr_1	141	171	0.65	2e-32	31	LT854253.1
Zymoseptoria tritici ST99CH_3D1 genome assembly, chromosome: ZT3D1_chr_1	141	171	0.65	3e-32	31	LT854273.1
Zymoseptoria tritici ST99CH_1A5 genome assembly, chromosome: 1	141	171	0.65	3e-32	31	LT882676.1
Aspergillus tubingensis IucC family-domain-containing protein (AtWU_03415), partial mRNA	174	174	0.66	7e-43	30.99	XM_035498527.1
Aspergillus novofumigatus IBT 16806 uncharacterized protein (P174DRAFT_510732), partial mRNA	161	161	0.73	2e-38	30.87	XM_024831712.1
Aspergillus japonicus CBS 114.51 hypothetical protein (BO86DRAFT_400852), partial mRNA	131	131	0.53	3e-28	30.79	XM_025673733.1
Aspergillus uvarum CBS 121591 hypothetical protein (BO82DRAFT_434831), partial mRNA	133	133	0.53	1e-28	30.48	XM_025640972.1
Acaromyces ingoldii hypothetical protein (FA10DRAFT_293453), partial mRNA	151	151	0.67	1e-34	30.47	XM_025524425.1
Aspergillus welwitschiae IucC family-domain-containing protein (BDQ94DRAFT_184091), partial mRNA	193	193	0.83	8e-50	30.44	XM_026774556.1
Aspergillus tubingensis IucC family-domain-containing protein (AtWU_03005), partial mRNA	168	168	0.66	3e-41	30.43	XM_035498118.1
Aspergillus brunneoviolaceus CBS 621.78 hypothetical protein (BO95DRAFT_469061), partial mRNA	127	127	0.51	7e-27	30.41	XM_025589412.1
Aspergillus fischeri NRRL 181 conserved hypothetical protein (NFIA_061730), partial mRNA	142	142	0.58	4e-33	30.37	XM_001262908.1
Aspergillus niger CBS 513.88 hypothetical protein, mRNA	193	193	0.83	1e-49	30.13	XM_001390712.2
Aspergillus aculeatus ATCC 16872 uncharacterized protein (ASPACDRAFT_43192), partial mRNA	124	124	0.51	8e-26	29.82	XM_020201213.1
Aspergillus piperis CBS 112811 hypothetical protein (BO85DRAFT_439125), partial mRNA	135	135	0.6	2e-29	29.37	XM_025658697.1
Aspergillus niger CBS 513.88 hypothetical protein, mRNA	165	165	0.82	2e-40	29.34	XM_001401884.2
Aspergillus lacticoffeatus CBS 101883 hypothetical protein (BO96DRAFT_443477), partial mRNA	165	165	0.82	9e-40	29.34	XM_025601684.1
Staphylococcus pseudintermedius HKU10-03, complete genome	119	119	0.54	1e-23	29.32	CP002439.1
Staphylococcus pseudintermedius strain G3C4 chromosome, complete genome	119	119	0.54	1e-23	29.32	CP032682.1
Staphylococcus pseudintermedius strain 081661, complete genome	119	119	0.54	1e-23	29.32	CP016073.1
Aspergillus thermomutatus hypothetical protein (CDV56_108768), partial mRNA	148	148	0.65	9e-34	29.27	XM_026762387.1
Aspergillus costaricaensis CBS 115574 hypothetical protein (BO79DRAFT_188558), partial mRNA	132	132	0.6	3e-28	29.19	XM_025680603.1
Aspergillus fischeri NRRL 181 uncharacterized protein (NFIA_061740), partial mRNA	149	149	0.68	1e-35	29.17	XM_001262909.1
Arthroderma uncinatum uncharacterized protein (GIQ15_06133), partial mRNA	163	163	0.61	3e-39	29.15	XM_033553550.1
Aspergillus piperis CBS 112811 hypothetical protein (BO85DRAFT_471749), partial mRNA	176	176	0.89	2e-43	28.74	XM_025662501.1
Fusarium graminearum PH-1 hypothetical protein partial mRNA	137	137	0.64	2e-30	28.71	XM_011327711.1
Dissoconium aciculare CBS 342.82 uncharacterized protein (K489DRAFT_314894), partial mRNA	121	121	0.6	1e-25	28.39	XM_033601052.1
Aquicella siphonis strain SGT-108 genome assembly, chromosome: 1	123	123	0.65	7e-25	28.35	LR699119.1
Cercospora beticola hypothetical protein (CB0940_06892), partial mRNA	160	160	0.72	3e-38	28.33	XM_023599633.1
Penicillium chrysogenum Wisconsin 54-1255 hypothetical protein (Pc13g11520) mRNA, complete cds	188	188	0.95	3e-48	28.09	XM_002559523.1
Penicillium chrysogenum Wisconsin 54-1255 complete genome, contig Pc00c13	142	175	0.63	2e-33	28.01	AM920428.1
Metarhizium robertsii ARSEF 23 Aerobactin siderophore biosynthesis, IucA/IucC mRNA	141	141	0.64	6e-31	27.95	XM_007819030.2
Aspergillus pseudotamarii uncharacterized protein (BDV38DRAFT_282740), partial mRNA	114	114	0.59	2e-23	27.94	XM_032059862.1
Aspergillus novofumigatus IBT 16806 uncharacterized protein (P174DRAFT_444983), mRNA	142	142	0.65	2e-31	27.76	XM_024828224.1
Aspergillus costaricaensis CBS 115574 hypothetical protein (BO79DRAFT_217461), partial mRNA	162	162	0.87	1e-38	27.73	XM_025683366.1
Aspergillus flavus strain VCG1 chromosome 6	137	137	0.61	3e-29	27.46	CP051096.1
Aspergillus flavus strain K49 chromosome 6	137	137	0.61	3e-29	27.46	CP051080.1
Aspergillus flavus strain AF36 chromosome 6	137	137	0.61	3e-29	27.46	CP051024.1
Aspergillus flavus strain A1 chromosome 6	137	137	0.61	3e-29	27.46	CP051064.1
Aspergillus flavus strain Afla-Guard chromosome 8	137	137	0.61	3e-29	27.46	CP051074.1
Aspergillus welwitschiae hypothetical protein (BDQ94DRAFT_177097), mRNA	143	143	0.82	1e-31	27.44	XM_026772820.1
Talaromyces rugulosus uncharacterized protein (TRUGW13939_01406), partial mRNA	141	141	0.65	2e-31	27.42	XM_035484606.1
Aspergillus mulundensis hypothetical protein (DSM5745_07500), partial mRNA	137	271	0.73	2e-29	27.25	XM_026749516.1
Metarhizium brunneum ARSEF 3297 Aerobactin siderophore biosynthesis, IucA/IucC partial mRNA	139	139	0.66	4e-30	26.85	XM_014687487.1
Aspergillus tanneri siderophore (ATNIH1004_004388), partial mRNA	110	110	0.63	1e-21	26.58	XM_033569058.1
Cercospora beticola hypothetical protein (CB0940_03830), partial mRNA	130	130	0.67	2e-28	26.14	XM_023596533.1
Talaromyces rugulosus strain W13939 chromosome I	112	144	0.62	4e-24	26.07	CP055898.1
Metarhizium brunneum strain 4556 chromosome 1, complete sequence	61.2	159	0.65	9e-23	26	CP058932.1
Cercospora sojina strain RACE15 chromosome XII, complete sequence	103	142	0.64	1e-23	25.42	CP036211.1
Aspergillus lentulus putative protein KIAA1109 (IFM58399_01347), partial mRNA	137	137	0.74	1e-29	24.85	XM_033555780.1
cds749145_750768 S7.3 Armbor 1
Description	Max Score	Total Score	Query Cover	E value	Per. ident	Accession
Armillaria ostoyae strain C18/9 genome assembly, chromosome: LG5	666	666	1	0	68.37	LR732079.1
Trametes hirsuta strain 072 chromosome 7, complete sequence	171	217	0.38	3e-46	66.98	CP019380.1
Postia placenta MAD-698-R-SB12 hypothetical protein (POSPLADRAFT_1152296), partial mRNA	190	190	0.25	1e-54	62.31	XM_024486644.1
Gloeophyllum trabeum ATCC 11539 hypothetical protein partial mRNA	187	187	0.27	3e-53	58.16	XM_007870492.1
Heterobasidion irregulare TC 32-1 hypothetical protein partial mRNA	177	177	0.25	7e-50	58.14	XM_009546988.1
Schizophyllum commune H4-8 uncharacterized protein (SCHCODRAFT_66849), partial mRNA	214	214	0.34	3e-62	57.95	XM_003033916.1
Agaricus bisporus var. burnettii JB137-S8 hypothetical protein (AGABI1DRAFT_59498), partial mRNA	223	223	0.37	1e-65	56.91	XM_007330300.1
Phanerochaete carnosa HHB-10118-sp uncharacterized protein (PHACADRAFT_252455), mRNA	171	171	0.24	8e-47	56.64	XM_007393520.1
Trametes versicolor FP-101664 SS1 hypothetical protein partial mRNA	192	192	0.34	2e-55	55.11	XM_008041408.1
Ganoderma boninense Q9UW87 gene for MRP-like transporter	196	196	0.33	7e-52	54.97	LR724670.1
Punctularia strigosozonata HHB-11173 SS5 hypothetical protein (PUNSTDRAFT_77696), partial mRNA	191	191	0.33	2e-54	52.63	XM_007388990.1
Stereum hirsutum FP-91666 SS1 hypothetical protein (STEHIDRAFT_73193), mRNA	192	192	0.33	3e-50	52.63	XM_007299403.1
Mycena indigotica C2 domain-containing protein (MIND_00220100), partial mRNA	196	196	0.35	4e-52	51.89	XM_036706625.1
Agaricus bisporus var. bisporus H97 hypothetical protein (AGABI2DRAFT_218205), mRNA	228	228	0.45	2e-64	51.3	XM_006459160.1
Sparassis crispa Oligomycin resistance ATP-dependent permease YOR1 (SCP_1301680), partial mRNA	191	191	0.39	2e-48	49.02	XM_027763465.1
Agaricus bisporus var. bisporus strain H39 chromosome 5, complete sequence	207	207	0.45	1e-53	45.04	CP015474.1
Agaricus bisporus strain KMCC00540 chromosome 5	207	207	0.45	1e-53	45.04	CP039877.1
Agaricus bisporus var. bisporus H97 chromosome 5, complete sequence	207	207	0.45	2e-53	45.04	CP015461.1
Fibroporia radiculosa predicted protein partial mRNA	210	210	0.49	1e-57	44.4	XM_012325304.1
Fomitiporia mediterranea MF3/22 uncharacterized protein (FOMMEDRAFT_77011), partial mRNA	163	163	0.33	7e-44	44.19	XM_007263292.1
Dichomitus squalens LYAD-421 SS1 uncharacterized protein (DICSQDRAFT_178204), partial mRNA	201	201	0.49	5e-53	42.91	XM_007362291.1
Tilletiopsis washingtonensis hypothetical protein (FA09DRAFT_339285), partial mRNA	129	129	0.24	1e-27	41.78	XM_025744195.1
Tilletiaria anomala UBC 951 hypothetical protein mRNA	124	124	0.25	4e-26	41.61	XM_013384521.1
Saitoella complicata NRRL Y-17804 uncharacterized protein (SAICODRAFT_62759), partial mRNA	100	100	0.24	3e-21	41.6	XM_019169940.1
Coniophora puteana RWD-64-598 SS2 hypothetical protein mRNA	136	136	0.28	5e-30	41.52	XM_007769767.1
Mycena indigotica Calcineurin temperature suppressor Cts1 (MIND_00708300), partial mRNA	120	120	0.26	5e-25	41.18	XM_036711320.1
Wallemia mellicola CBS 633.66 hypothetical protein partial mRNA	116	116	0.25	8e-24	40.56	XM_006958724.1
Podospora anserina S mat+ uncharacterized protein (PODANS_2_13260), partial mRNA	112	112	0.3	7e-22	40.38	XM_001912109.1
Rhodotorula graminis WP1 uncharacterized protein (RHOBADRAFT_27679), partial mRNA	109	109	0.25	3e-24	40	XM_018412799.1
Rhizophagus irregularis DAOM 181602=DAOM 197198 hypothetical protein (GLOIN_2v1586150), mRNA	115	115	0.27	9e-24	40	XM_025316520.1
Coniophora puteana RWD-64-598 SS2 hypothetical protein mRNA	171	171	0.48	6e-42	39.86	XM_007767799.1
Wallemia ichthyophaga EXF-994 Ingression protein fic1 partial mRNA	116	116	0.25	1e-23	39.6	XM_009267583.1
Sordaria macrospora k-hell uncharacterized protein (SMAC_05497), partial mRNA	101	101	0.27	2e-18	39.29	XM_003349166.1
Geosmithia morbida C2 domain (GMORB2_0017), partial mRNA	102	102	0.26	1e-18	38.97	XM_035462003.1
Capronia epimyces CBS 606.96 hypothetical protein partial mRNA	103	103	0.26	3e-19	38.69	XM_007731990.1
Postia placenta MAD-698-R-SB12 hypothetical protein (POSPLADRAFT_1048533), partial mRNA	118	118	0.25	4e-24	38.36	XM_024479541.1
Trametes versicolor FP-101664 SS1 hypothetical protein partial mRNA	122	122	0.26	3e-25	38.27	XM_008037398.1
Coprinopsis cinerea okayama7#130 hypothetical protein (CC1G_07069), partial mRNA	242	242	0.87	1e-69	38.01	XM_001836370.2
Fonsecaea erecta hypothetical protein (AYL99_01593), partial mRNA	103	103	0.26	4e-19	37.96	XM_018833109.1
Exophiala mesophila hypothetical protein mRNA	100	100	0.26	3e-18	37.68	XM_016364210.1
Melampsora larici-populina 98AG31 uncharacterized protein (MELLADRAFT_71212), mRNA	117	117	0.26	8e-25	37.66	XM_007407307.1
Chaetomium globosum CBS 148.51 hypothetical protein (CHGG_06945) partial mRNA	108	108	0.32	9e-21	37.65	XM_001224600.1
Rhinocladiella mackenziei CBS 650.93 hypothetical protein partial mRNA	104	104	0.27	2e-19	37.32	XM_013412294.1
Pyricularia grisea uncharacterized protein (PgNI_08085), mRNA	102	102	0.27	7e-19	37.32	XM_031128085.1
Pyricularia pennisetigena uncharacterized protein (PpBr36_07985), partial mRNA	101	101	0.27	1e-18	37.32	XM_029895118.1
Pyricularia oryzae 70-15 uncharacterized protein (MGG_01150), mRNA	101	101	0.27	2e-18	37.32	XM_003717725.1
Cladophialophora immunda hypothetical protein partial mRNA	105	105	0.26	1e-19	37.23	XM_016394547.1
Cladophialophora psammophila CBS 110553 hypothetical protein partial mRNA	102	102	0.26	1e-18	37.23	XM_007744248.1
Cladophialophora bantiana CBS 173.52 hypothetical protein partial mRNA	101	101	0.26	2e-18	37.23	XM_016767487.1
Eremomyces bilateralis CBS 781.70 uncharacterized protein (P152DRAFT_364841), partial mRNA	99.4	99.4	0.32	3e-19	37.14	XM_033675412.1
Lindgomyces ingoldianus uncharacterized protein (BDR25DRAFT_279302), mRNA	105	105	0.32	8e-20	36.99	XM_033687745.1
Phialemoniopsis curvata uncharacterized protein (E0L32_002244), partial mRNA	109	109	0.32	4e-21	36.75	XM_031136412.1
Exophiala xenobiotica hypothetical protein mRNA	101	101	0.27	2e-18	36.69	XM_013466482.1
Sporisorium reilianum f. sp. reilianum strain SRS1_H2-8 genome assembly, chromosome: XXIII	120	120	0.25	2e-24	36.6	LT795076.1
Sporisorium reilianum SRZ2 chromosome 23 complete DNA sequence	120	120	0.25	3e-24	36.6	FQ311445.1
Fonsecaea nubica hypothetical protein (AYO20_00994), partial mRNA	103	103	0.32	2e-19	36.57	XM_022639301.1
Fonsecaea pedrosoi CBS 271.37 hypothetical protein partial mRNA	103	103	0.32	4e-19	36.57	XM_013424715.1
Agaricus bisporus var. bisporus H97 hypothetical protein (AGABI2DRAFT_191927), mRNA	119	119	0.26	2e-24	36.48	XM_006460100.1
Agaricus bisporus var. burnettii JB137-S8 hypothetical protein (AGABI1DRAFT_113426), mRNA	118	118	0.26	3e-24	36.48	XM_007329370.1
Dichomitus squalens LYAD-421 SS1 uncharacterized protein (DICSQDRAFT_179654), partial mRNA	121	121	0.27	5e-25	36.09	XM_007364265.1
Neurospora crassa OR74A uncharacterized protein (NCU09847), mRNA	101	101	0.31	1e-18	36.09	XM_011396471.1
Neurospora crassa OR74A hypothetical protein (NCU09847), mRNA	101	101	0.31	1e-18	36.09	XM_011396472.1
Neohortaea acidophila uncharacterized protein (BDY17DRAFT_311205), partial mRNA	103	103	0.26	4e-19	36.03	XM_033735511.1
Fibroporia radiculosa predicted protein partial mRNA	119	119	0.26	3e-24	36.02	XM_012325595.1
Rhodotorula toruloides NP11 calcineurin temperature suppressor Cts1 partial mRNA	114	114	0.36	1e-22	36.02	XM_016416769.1
Exophiala dermatitidis NIH/UT8656 hypothetical protein mRNA	103	103	0.32	3e-19	36	XM_009161017.1
Moesziomyces antarcticus conserved hypothetical protein partial mRNA	117	117	0.25	9e-24	35.9	XM_014798439.1
Anthracocystis panici-leucophaei strain SPL10 chromosome 7	117	117	0.25	1e-23	35.9	CP060305.1
Baudoinia panamericana UAMH 10762 uncharacterized protein (BAUCODRAFT_27751), partial mRNA	105	105	0.32	6e-20	35.88	XM_007682126.1
Mytilinidion resinicola uncharacterized protein (BDZ99DRAFT_565832), partial mRNA	107	107	0.32	2e-20	35.84	XM_033727516.1
Punctularia strigosozonata HHB-11173 SS5 hypothetical protein (PUNSTDRAFT_125244), mRNA	115	115	0.25	3e-23	35.8	XM_007381794.1
Gloeophyllum trabeum ATCC 11539 hypothetical protein partial mRNA	115	115	0.25	3e-23	35.71	XM_007864340.1
Pseudozyma hubeiensis SY62 hypothetical protein partial mRNA	117	117	0.25	6e-24	35.62	XM_012333207.1
Pleurotus ostreatus uncharacterized protein (PC9H_005165), partial mRNA	113	113	0.24	1e-22	35.53	XM_036774740.1
Sporisorium scitamineum strain SscI8 genome assembly, scaffold: SPSC_scaffold_06	117	117	0.25	2e-23	35.44	LK056654.1
Sporisorium scitamineum strain SSC39 chromosome 8, complete sequence	117	117	0.25	2e-23	35.44	CP010920.1
Fonsecaea multimorphosa CBS 102226 hypothetical protein partial mRNA	104	104	0.32	1e-19	35.43	XM_016779755.1
Fonsecaea monophora hypothetical protein (AYO21_01314), partial mRNA	103	103	0.32	3e-19	35.43	XM_022651297.1
Verticillium alfalfae VaMs.102 conserved hypothetical protein partial mRNA	102	102	0.31	1e-18	35.4	XM_003008770.1
Coniophora puteana RWD-64-598 SS2 hypothetical protein partial mRNA	100	100	0.27	1e-19	35.37	XM_007771470.1
Meira miltonrushii uncharacterized protein (FA14DRAFT_70137), mRNA	116	116	0.24	3e-23	35.29	XM_025502720.1
Peltaster fructicola strain LNHT1506 chromosome 4	101	101	0.32	3e-18	35.15	CP051142.1
Verruconis gallopava hypothetical protein mRNA	105	105	0.32	7e-20	35.12	XM_016359670.1
Zymoseptoria tritici IPO323 uncharacterized protein (MYCGRDRAFT_106842), partial mRNA	102	102	0.32	8e-19	35.12	XM_003857639.1
Sporisorium graminicola uncharacterized protein (EX895_004171), partial mRNA	118	118	0.25	5e-24	35	XM_029884767.1
Kalmanozyma brasiliensis GHG001 hypothetical protein partial mRNA	112	112	0.3	1e-24	34.97	XM_016436705.1
Jaminaea rosea hypothetical protein (BDZ90DRAFT_274232), mRNA	113	113	0.26	2e-22	34.91	XM_025508829.1
Anthracocystis flocculosa PF-1 hypothetical protein partial mRNA	116	116	0.27	2e-23	34.88	XM_007882346.1
Heterobasidion irregulare TC 32-1 hypothetical protein partial mRNA	124	124	0.32	5e-27	34.85	XM_009545687.1
Scedosporium apiospermum hypothetical protein (SAPIO_CDS10853), partial mRNA	103	103	0.32	4e-19	34.71	XM_016784392.1
Sparassis crispa predicted protein (SCP_0204870), partial mRNA	115	115	0.25	3e-23	34.39	XM_027754401.1
Acaromyces ingoldii hypothetical protein (FA10DRAFT_267151), mRNA	111	111	0.24	9e-22	33.99	XM_025521795.1
Melampsora larici-populina 98AG31 uncharacterized protein (MELLADRAFT_115723), partial mRNA	123	123	0.3	1e-25	33.96	XM_007407308.1
Melanopsichium pennsylvanicum 4 genomic scaffold, scaffold SCAFFOLD78	120	120	0.3	1e-24	33.87	HG529702.1
Exophiala spinifera hypothetical protein partial mRNA	100	100	0.32	3e-18	33.71	XM_016385123.1
Ustilago bromivora strain UB2112 genome assembly, chromosome: XXIII	122	122	0.3	5e-25	33.52	LT558139.1
Pseudomicrostroma glucosiphilum hypothetical protein (BCV69DRAFT_248048), partial mRNA	98.2	98.2	0.25	7e-20	33.33	XM_025490272.1
Phanerochaete carnosa HHB-10118-sp uncharacterized protein (PHACADRAFT_170250), partial mRNA	110	110	0.36	1e-21	32.42	XM_007392158.1
Macroventuria anomochaeta uncharacterized protein (BU25DRAFT_426071), partial mRNA	101	101	0.32	1e-18	31.82	XM_033708393.1
Leptosphaeria maculans JN3 hypothetical protein (LEMA_P002100.1), partial mRNA	103	103	0.43	3e-19	31.76	XM_003844854.1
cds750964_752040 S7.3 Armbor1
Description	Max Score	Total Score	Query Cover	E value	Per. ident	Accession
Armillaria ostoyae strain C18/9 genome assembly, chromosome: LG5	154	390	1	3e-92	61.27	LR732079.1
Heterobasidion irregulare TC 32-1 hypothetical protein partial mRNA	238	238	0.78	2e-75	59.18	XM_009546989.1
Gloeophyllum trabeum ATCC 11539 hypothetical protein mRNA	268	268	0.92	1e-84	57.08	XM_007870715.1
Phanerochaete carnosa HHB-10118-sp uncharacterized protein (PHACADRAFT_252400), mRNA	270	270	0.93	6e-86	56.6	XM_007393489.1
Schizophyllum commune H4-8 uncharacterized protein (SCHCODRAFT_257873), mRNA	256	256	0.89	3e-78	55.56	XM_003029540.1
Agaricus bisporus var. bisporus strain H39 chromosome 5, complete sequence	160	160	0.54	1e-40	55.13	CP015474.1
Agaricus bisporus var. bisporus H97 chromosome 5, complete sequence	160	160	0.54	1e-40	55.13	CP015461.1
Agaricus bisporus strain KMCC00540 chromosome 5	160	160	0.54	1e-40	55.13	CP039877.1
Sparassis crispa predicted protein (SCP_1202430), partial mRNA	258	258	0.93	9e-80	54.89	XM_027763129.1
Punctularia strigosozonata HHB-11173 SS5 hypothetical protein (PUNSTDRAFT_139307), partial mRNA	261	261	0.95	7e-84	54.32	XM_007389005.1
Fomitiporia mediterranea MF3/22 uncharacterized protein (FOMMEDRAFT_144900), partial mRNA	236	236	0.9	1e-73	53.68	XM_007263367.1
Trametes versicolor FP-101664 SS1 hypothetical protein mRNA	258	258	0.98	1e-80	53.66	XM_008041438.1
Trametes hirsuta strain 072 chromosome 7, complete sequence	174	214	0.64	1e-45	53.59	CP019380.1
Serpula lacrymans var. lacrymans S7.9 hypothetical protein (SERLADRAFT_468361), mRNA	250	250	0.9	1e-77	53.51	XM_007318641.1
Postia placenta MAD-698-R-SB12 hypothetical protein (POSPLADRAFT_1041175), mRNA	251	251	0.92	2e-78	52.38	XM_024477854.1
Agaricus bisporus var. bisporus H97 hypothetical protein (AGABI2DRAFT_66531), partial mRNA	242	242	0.91	1e-76	52.17	XM_006459159.1
Mycena indigotica uncharacterized protein (MIND_00220000), partial mRNA	250	250	0.99	1e-79	51.37	XM_036706624.1
Myceliophthora thermophila ATCC 42464 chromosome 2, complete sequence	130	130	0.57	2e-30	51.35	CP003003.1
Phialemoniopsis curvata uncharacterized protein (E0L32_004747), partial mRNA	134	134	0.58	1e-33	50.67	XM_031139192.1
Trichoderma atroviride IMI 206040 hypothetical protein partial mRNA	132	132	0.56	3e-33	50.34	XM_014093215.1
Trichoderma asperellum CBS 433.97 hypothetical protein (M441DRAFT_52119), partial mRNA	125	125	0.56	1e-30	50.34	XM_024907130.1
Letharia lupina uncharacterized protein (HO133_008721), partial mRNA	146	146	0.62	1e-38	50.31	XM_036702145.1
Letharia columbiana uncharacterized protein (HO173_006080), partial mRNA	145	145	0.62	2e-38	50.31	XM_036653079.1
Fibroporia radiculosa predicted protein partial mRNA	258	258	1	1e-82	49.8	XM_012328136.1
Stereum hirsutum FP-91666 SS1 hypothetical protein (STEHIDRAFT_48451), partial mRNA	236	236	0.96	3e-74	49.17	XM_007299197.1
PREDICTED: Quercus suber protein SFK1-like (LOC112002669), mRNA	131	131	0.61	6e-33	48.41	XM_024034823.1
Dichomitus squalens LYAD-421 SS1 uncharacterized protein (DICSQDRAFT_144301), partial mRNA	247	247	0.98	5e-78	48.39	XM_007362271.1
Trematosphaeria pertusa uncharacterized protein (BU26DRAFT_534655), partial mRNA	147	147	0.6	4e-39	48.39	XM_033831227.1
Coniophora puteana RWD-64-598 SS2 hypothetical protein partial mRNA	236	236	0.92	4e-73	48.05	XM_007767661.1
Exophiala oligosperma hypothetical protein mRNA	130	130	0.59	1e-30	48.03	XM_016407075.1
Aspergillus oryzae RIB40 unnamed protein product (AO090003000040), partial mRNA	127	127	0.59	2e-31	47.71	XM_001819228.3
Aspergillus bombycis FK506 suppressor Sfk1 (ABOM_011794), partial mRNA	125	125	0.59	7e-31	47.71	XM_022538922.1
Aspergillus flavus NRRL3357 FK506 suppressor Sfk1, putative (AFLA_037620), mRNA	127	127	0.59	1e-30	47.71	XM_002375229.1
Trichoderma gamsii FK506 suppressor Sfk1 (TGAM01_v200719), partial mRNA	130	130	0.57	1e-32	47.62	XM_018807475.1
Penicillium arizonense hypothetical protein (PENARI_c001G05175), partial mRNA	128	128	0.55	9e-32	47.52	XM_022626531.1
Fonsecaea pedrosoi CBS 271.37 hypothetical protein partial mRNA	127	127	0.6	6e-31	46.75	XM_013428902.1
Capronia coronata CBS 617.96 hypothetical protein partial mRNA	133	133	0.59	3e-33	46.71	XM_007722025.1
Exophiala spinifera hypothetical protein partial mRNA	129	129	0.59	7e-32	46.71	XM_016379292.1
Fonsecaea monophora hypothetical protein (AYO21_03653), partial mRNA	126	126	0.6	9e-31	46.1	XM_022653627.1
Fonsecaea nubica hypothetical protein (AYO20_07149), partial mRNA	126	126	0.6	9e-31	46.1	XM_022645436.1
Podospora comata strain T genome assembly, chromosome: 2	133	133	0.6	2e-31	45.81	LR026965.1
Podospora anserina S mat+ genomic DNA chromosome 2, supercontig 2	132	132	0.6	5e-31	45.81	CU640366.1
Podospora anserina genomic DNA, chromosome 2	132	132	0.6	5e-31	45.81	FO904937.1
Arthrobotrys oligospora ATCC 24927 hypothetical protein mRNA	171	171	0.8	1e-48	45.41	XM_011122679.1
Sordaria macrospora k-hell uncharacterized protein (SMAC_02535), partial mRNA	151	151	0.77	3e-40	44.72	XM_003352052.1
Tuber melanosporum Mel28 hypothetical protein (GSTUM_00011963001) mRNA, complete cds	151	151	0.8	1e-40	44.23	XM_002842253.1
Thermothelomyces thermophilus ATCC 42464 uncharacterized protein (MYCTH_2302276), mRNA	137	137	0.77	3e-33	44	XM_003662060.1
Neurospora crassa OR74A FK506 suppressor Sfk1 (NCU03660), mRNA	146	146	0.77	3e-36	43.72	XM_955647.2
Thermothielavioides terrestris NRRL 8126 uncharacterized protein (THITE_2108492), mRNA	131	131	0.76	4e-32	43.65	XM_003649649.1
Cladonia uncialis subsp. uncialis clone SPAdes23 genomic sequence	133	133	0.72	3e-31	43.48	MG777491.1
Xylona heveae TC161 hypothetical protein mRNA	139	139	0.77	6e-35	43.43	XM_018328867.1
Neurospora crassa DNA linkage group V BAC clone B2F7	145	145	0.76	2e-35	43.37	AL451013.1
Metarhizium brunneum ARSEF 3297 FK506 suppressor Sfk1 partial mRNA	124	124	0.72	1e-30	43.32	XM_014691254.1
Trichophyton rubrum CBS 118892 hypothetical protein (TERG_01641) mRNA, complete cds	127	127	0.6	5e-31	43.23	XM_003236868.1
Marssonina brunnea f. sp. 'multigermtubi' MB_m1 hypothetical protein (MBM_07813), mRNA	145	145	0.76	1e-38	43.08	XM_007295640.1
Aplosporella prunicola CBS 121167 uncharacterized protein (K452DRAFT_228016), partial mRNA	127	127	0.62	5e-31	43.04	XM_033536932.1
Glarea lozoyensis ATCC 20868 hypothetical protein mRNA	142	142	0.77	3e-37	42.93	XM_008081488.1
Coprinopsis cinerea okayama7#130 hypothetical protein (CC1G_07070), partial mRNA	196	196	0.97	7e-59	42.86	XM_001836371.2
Neurospora tetrasperma FGSC 2508 hypothetical protein mRNA	143	143	0.77	9e-37	42.71	XM_009850061.1
Pseudovirgaria hyperparasitica uncharacterized protein (EJ05DRAFT_477320), mRNA	149	149	0.78	6e-38	42.5	XM_033744228.1
Pseudocercospora fijiensis CIRAD86 uncharacterized protein (MYCFIDRAFT_49772), mRNA	136	136	0.78	4e-34	42.29	XM_007930639.1
Verticillium dahliae VdLs.17 uncharacterized protein (VDAG_01407), partial mRNA	140	140	0.76	3e-36	42.13	XM_009650293.1
Verticillium dahliae VdLs.17 chromosome 1, complete sequence	141	141	0.76	4e-34	42.13	CP010980.1
Verticillium dahliae JR2 chromosome 1, complete sequence	141	141	0.76	4e-34	42.13	CP009075.1
Paraphaeosphaeria sporulosa hypothetical protein partial mRNA	141	141	0.79	2e-36	42.08	XM_018174954.1
Mytilinidion resinicola uncharacterized protein (BDZ99DRAFT_462994), mRNA	140	140	0.78	4e-35	42	XM_033719977.1
Pseudogymnoascus verrucosus hypothetical protein mRNA	149	149	0.79	5e-40	41.87	XM_018276579.1
Aaosphaeria arxii CBS 175.79 uncharacterized protein (BU24DRAFT_492192), mRNA	144	144	0.77	3e-36	41.62	XM_033533880.1
Cladophialophora psammophila CBS 110553 hypothetical protein partial mRNA	130	130	0.77	3e-32	41.62	XM_007741154.1
Cladophialophora bantiana CBS 173.52 hypothetical protein partial mRNA	130	130	0.77	3e-32	41.62	XM_016758299.1
Blastomyces gilchristii SLH14081 suppressor Sfk1 (BDBG_01770), mRNA	131	131	0.8	8e-31	41.55	XM_031720476.1
Zymoseptoria tritici IPO323 SFK1-like membrane protein (MYCGRDRAFT_73835), partial mRNA	138	138	0.78	7e-35	41.29	XM_003851169.1
Saitoella complicata NRRL Y-17804 uncharacterized protein (SAICODRAFT_59288), partial mRNA	143	143	0.77	1e-37	41.03	XM_019169675.1
Exophiala mesophila hypothetical protein mRNA	136	136	0.77	1e-32	40.91	XM_016366306.1
Zasmidium cellare ATCC 36951 uncharacterized protein (M409DRAFT_21007), partial mRNA	138	138	0.78	1e-35	40.8	XM_033805656.1
Ramularia collo-cygni related to FK506 suppressor Sfk1 (RCC_04034), partial mRNA	138	138	0.78	2e-35	40.8	XM_023769316.1
Pestalotiopsis fici W106-1 hypothetical protein mRNA	127	127	0.78	1e-31	40.8	XM_007836483.1
Hyaloscypha bicolor E uncharacterized protein (K444DRAFT_618995), mRNA	130	130	0.78	3e-31	40.5	XM_024881431.1
Sphaerulina musiva SO2202 uncharacterized protein (SEPMUDRAFT_151128), mRNA	130	130	0.78	4e-31	40.1	XM_016906615.1
Exophiala dermatitidis NIH/UT8656 hypothetical protein partial mRNA	135	135	0.76	2e-34	40	XM_009154513.1
Phialocephala scopiformis hypothetical protein mRNA	138	138	0.78	8e-34	40	XM_018215251.1
Baudoinia panamericana UAMH 10762 uncharacterized protein (BAUCODRAFT_117653), mRNA	135	135	0.81	3e-33	39.9	XM_007683500.1
Aspergillus fumigatus Af293 FK506 suppressor Sfk1, putative (AFUA_6G06640), partial mRNA	125	125	0.77	2e-30	39.8	XM_745463.1
Penicillium expansum Frag1/DRAM/Sfk1 (PEX2_051010), partial mRNA	130	130	0.76	7e-33	39.7	XM_016742376.1
Alternaria arborescens hypothetical protein (AA0111_g9228), partial mRNA	139	139	0.76	1e-35	39.29	XM_028655763.1
Alternaria alternata hypothetical protein partial mRNA	139	139	0.76	1e-35	39.29	XM_018534397.1
Penicillium digitatum Pd1 hypothetical protein mRNA	129	129	0.76	3e-32	39.2	XM_014675514.1
Podospora anserina S mat+ uncharacterized protein (PODANS_2_5950), partial mRNA	137	137	0.78	1e-34	39.11	XM_001911327.1
Endocarpon pusillum Z07020 hypothetical protein mRNA	132	132	0.78	6e-33	39	XM_007788590.1
Capronia epimyces CBS 606.96 hypothetical protein partial mRNA	127	127	0.76	4e-31	38.97	XM_007737879.1
Exserohilum turcica Et28A uncharacterized protein (SETTUDRAFT_100740), partial mRNA	137	137	0.76	8e-35	38.78	XM_008033263.1
Penicillium chrysogenum Wisconsin 54-1255 hypothetical protein (Pc14g01490) mRNA, complete cds	127	127	0.76	1e-31	38.19	XM_002560097.1
Pseudogymnoascus destructans hypothetical protein (VC83_02969), partial mRNA	126	126	0.78	2e-31	37.93	XM_024466619.1
Westerdykella ornata uncharacterized protein (EI97DRAFT_9963), mRNA	132	132	0.8	7e-32	37.86	XM_033803268.1
Pyrenophora tritici-repentis Pt-1C-BFP conserved hypothetical protein, mRNA	135	135	0.79	3e-33	37.62	XM_001933154.1
Verticillium nonalfalfae uncharacterized protein (D7B24_001021), partial mRNA	141	141	0.93	5e-37	37.6	XM_028635266.1
Macroventuria anomochaeta uncharacterized protein (BU25DRAFT_249851), mRNA	131	131	0.76	1e-31	37.24	XM_033701610.1
Bipolaris sorokiniana ND90Pr uncharacterized protein (COCSADRAFT_227511), mRNA	131	131	0.78	2e-32	37	XM_007704195.1
Lachnellula hyalina Protein sfk1 (sfk1), partial mRNA	152	152	0.98	5e-41	36.76	XM_031153619.1
[Candida] sorbophila Protein SFK1 (B9G98_01687), partial mRNA	128	128	0.79	5e-32	34.98	XM_024808245.1
Armbor 1 S46.1
cds70299_72859 S46.1 Armbor1
Description	Max Score	Total Score	Query Cover	E value	Per. ident	Accession
Fibroporia radiculosa predicted protein partial mRNA	774	774	0.91	0	59.32	XM_012324393.1
Stereum hirsutum FP-91666 SS1 glutamate-tRNA ligase (STEHIDRAFT_145454), mRNA	768	768	0.91	0	58.22	XM_007301254.1
Ganoderma boninense G4NIB5 gene for MFS domain-containing protein	711	711	0.89	0	57.46	LR727269.1
Stereum hirsutum FP-91666 SS1 glutamyl-tRNA synthetase (STEHIDRAFT_139960), mRNA	744	744	0.91	0	56.46	XM_007305059.1
Pleurotus ostreatus uncharacterized protein (PC9H_000928), partial mRNA	784	784	0.97	0	56.26	XM_036770581.1
Sparassis crispa Probable glutamate--tRNA ligase (SCP_1501410), partial mRNA	746	746	0.91	0	56.12	XM_027764248.1
Sparassis crispa Probable glutamate--tRNA ligase (SCP_0401870), partial mRNA	798	798	0.98	0	55.45	XM_027756926.1
Postia placenta MAD-698-R-SB12 hypothetical protein (POSPLADRAFT_1054129), partial mRNA	792	792	0.98	0	55.04	XM_024480489.1
Trametes versicolor FP-101664 SS1 glutamate-tRNA ligase partial mRNA	788	788	0.98	0	54.81	XM_008038568.1
Punctularia strigosozonata HHB-11173 SS5 glutamate-tRNA ligase (PUNSTDRAFT_89077), mRNA	783	783	0.98	0	54.74	XM_007385278.1
Gloeophyllum trabeum ATCC 11539 glutamyl-tRNA synthetase mRNA	782	782	0.98	0	54.61	XM_007864801.1
Dichomitus squalens LYAD-421 SS1 glutamate-tRNA ligase (DICSQDRAFT_78491), mRNA	767	767	0.98	0	54.33	XM_007361427.1
Serpula lacrymans var. lacrymans S7.9 hypothetical protein (SERLADRAFT_452244), partial mRNA	785	785	0.99	0	54.31	XM_007322003.1
Phanerochaete carnosa HHB-10118-sp uncharacterized protein (PHACADRAFT_173184), mRNA	764	764	0.98	0	54.06	XM_007395394.1
Heterobasidion irregulare TC 32-1 hypothetical protein partial mRNA	761	761	0.98	0	53.95	XM_009544599.1
Coprinopsis cinerea okayama7#130 glutamate-tRNA ligase (CC1G_01078), partial mRNA	751	751	0.97	0	53.31	XM_001832964.1
Coniophora puteana RWD-64-598 SS2 glutamate-tRNA ligase mRNA	728	728	0.99	0	52.98	XM_007766373.1
Agaricus bisporus var. burnettii JB137-S8 hypothetical protein (AGABI1DRAFT_104522), mRNA	731	731	0.96	0	52.7	XM_007326500.1
Agaricus bisporus var. bisporus H97 hypothetical protein (AGABI2DRAFT_176537), mRNA	729	729	0.96	0	52.56	XM_006457968.1
Mycena indigotica Glutamate-tRNA ligase (MIND_01087200), partial mRNA	744	744	0.99	0	52.46	XM_037367443.1
Anthracocystis flocculosa PF-1 hypothetical protein partial mRNA	664	664	0.9	0	52.18	XM_007881850.1
Rhodotorula toruloides NP11 glutamyl-tRNA synthetase partial mRNA	629	629	0.89	0	50.99	XM_016417291.1
Ustilago bromivora strain UB2112 genome assembly, chromosome: XVI	654	654	0.9	0	50.94	LT558132.1
Ustilago maydis 521 putative glutamyl-tRNA synthetase (UMAG_04782), partial mRNA	633	633	0.9	0	50.86	XM_011393347.1
Sporisorium reilianum f. sp. reilianum strain SRS1_H2-8 genome assembly, chromosome: XVII	643	643	0.9	0	50.55	LT795070.1
Sporisorium reilianum SRZ2 chromosome 17 complete DNA sequence	642	642	0.9	0	50.39	FQ311438.1
Kalmanozyma brasiliensis GHG001 glutamyl-tRNA synthetase partial mRNA	640	640	0.9	0	50.24	XM_016434934.1
Pseudozyma hubeiensis SY62 glutamyl-tRNA synthetase partial mRNA	650	650	0.9	0	50.23	XM_012336565.1
Sporisorium graminicola uncharacterized protein (EX895_000392), partial mRNA	645	645	0.9	0	50.23	XM_029880993.1
Anthracocystis panici-leucophaei strain SPL10 chromosome 16	643	643	0.9	0	50.23	CP060314.1
Rhodotorula graminis WP1 uncharacterized protein (RHOBADRAFT_56299), partial mRNA	630	630	0.89	0	50.15	XM_018418282.1
Malassezia globosa strain CBS7966 chromosome 9	626	626	0.88	0	50	CP046439.1
Malassezia globosa CBS 7966 hypothetical protein MGL_3314 partial mRNA	626	626	0.88	0	50	XM_001729718.1
Sporisorium scitamineum strain SscI8 genome assembly, scaffold: SPSC_scaffold_06	638	638	0.9	0	49.92	LK056654.1
Sporisorium scitamineum strain SSC39 chromosome 8, complete sequence	638	638	0.9	0	49.92	CP010920.1
Malassezia restricta CBS 7877 chromosome V, complete sequence	632	632	0.88	0	49.92	CP033152.1
Malassezia restricta strain KCTC 27527 chromosome IV, complete sequence	632	632	0.88	0	49.92	CP030254.1
Malassezia restricta glutamyl-tRNA synthetase (MRET_2379), partial mRNA	632	632	0.88	0	49.92	XM_027629006.1
Tilletiaria anomala UBC 951 glutamyl-tRNA synthetase mRNA	630	630	0.89	0	49.76	XM_013390349.1
Tilletiopsis washingtonensis glutamyl-tRNA synthetase (FA09DRAFT_323030), mRNA	602	602	0.88	0	49.76	XM_025741072.1
Ceraceosorus guamensis glutamyl-tRNA synthetase (IE81DRAFT_369008), mRNA	632	632	0.93	0	49.7	XM_025517200.1
Moesziomyces antarcticus glutamate-tRNA ligase partial mRNA	638	638	0.9	0	49.69	XM_014799615.1
Aspergillus flavus NRRL3357 glutamyl-tRNA synthetase (AFLA_006370), partial mRNA	604	604	0.89	0	49.37	XM_002382796.1
Aspergillus oryzae RIB40 unnamed protein product (AO090102000566), partial mRNA	603	603	0.89	0	49.37	XM_023236763.1
Pseudomicrostroma glucosiphilum glutamyl-tRNA synthetase (BCV69DRAFT_266083), mRNA	608	608	0.88	0	49.3	XM_025490801.1
Penicilliopsis zonata CBS 506.65 hypothetical protein (ASPZODRAFT_140791), partial mRNA	599	599	0.89	0	49.29	XM_022724697.1
Mixia osmundae IAM 14324 hypothetical protein mRNA	637	637	0.92	0	49.17	XM_014711481.1
Malassezia pachydermatis glutamate-trna ligase (Malapachy_4209), partial mRNA	637	637	0.92	0	49.16	XM_018138661.1
Malassezia furfur isolate CBS14141 chromosome 2	634	879	0.9	0	49.14	CP046235.1
Aspergillus pseudotamarii tRNA synthetases class I, catalytic domain-containing protein (BDV38DRAFT_285405), partial mRNA	587	587	0.89	0	49.05	XM_032060481.1
Fomitiporia mediterranea MF3/22 glutamate-tRNA ligase (FOMMEDRAFT_96722), partial mRNA	674	674	0.99	0	48.97	XM_007271215.1
Rhizophagus irregularis DAOM 181602=DAOM 197198 tRNA synthetases class I, catalytic domain-containing protein (GLOIN_2v1510694), mRNA	636	636	0.96	0	48.97	XM_025313188.1
Acaromyces ingoldii glutamyl-tRNA synthetase (FA10DRAFT_274062), mRNA	602	602	0.9	0	48.91	XM_025523197.1
Tuber melanosporum Mel28 hypothetical protein (GSTUM_00010264001) mRNA, complete cds	599	599	0.89	0	48.89	XM_002841174.1
Puccinia graminis f. sp. tritici CRL 75-36-700-3 glutamyl-tRNA synthetase (PGTG_17719), mRNA	605	605	0.9	0	48.86	XM_003335840.2
Melanopsichium pennsylvanicum 4 genomic scaffold, scaffold SCAFFOLD27	633	633	0.91	0	48.61	HG529665.1
Jaminaea rosea glutamyl-tRNA synthetase (BDZ90DRAFT_232400), mRNA	596	596	0.88	0	48.61	XM_025506241.1
Aspergillus mulundensis Uncharacterized protein (DSM5745_00448), partial mRNA	584	584	0.89	0	48.42	XM_026742464.1
Aspergillus clavatus NRRL 1 glutamyl-tRNA synthetase (ACLA_001610), partial mRNA	588	588	0.89	0	48.18	XM_001276175.1
Rhizopus microsporus ATCC 52813 putative glutamate--tRNA ligase, cytoplasmic (RHIMIDRAFT_21562), mRNA	589	589	0.92	0	48.09	XM_023607291.1
Phycomyces blakesleeanus NRRL 1555(-) hypothetical protein mRNA	607	607	0.92	0	48.09	XM_018428788.1
Aspergillus caelatus tRNA synthetases class I, catalytic domain-containing protein (BDV27DRAFT_128888), mRNA	584	584	0.89	0	48.02	XM_032067073.1
Aspergillus glaucus CBS 516.65 hypothetical protein (ASPGLDRAFT_28677), partial mRNA	598	598	0.89	0	47.95	XM_022543778.1
Saitoella complicata NRRL Y-17804 glutamyl-tRNA synthetase (SAICODRAFT_90550), mRNA	602	602	0.91	0	47.91	XM_019171704.1
Clavispora lusitaniae ATCC 42720 hypothetical protein, mRNA	589	589	0.89	0	47.81	XM_002615675.1
Pichia membranifaciens NRRL Y-2026 hypothetical protein mRNA	589	589	0.88	0	47.78	XM_019161140.1
Malassezia sympodialis isolate KS292 genome assembly, chromosome: 7	639	639	0.98	0	47.76	LT671819.1
Malassezia sympodialis ATCC 42132 uncharacterized protein partial mRNA	639	639	0.98	0	47.76	XM_018885014.1
Malassezia sympodialis ATCC 42132 genome assembly, chromosome: 7	638	638	0.98	0	47.76	LT671827.1
Malassezia sympodialis isolate KS004 genome assembly, chromosome: 7	638	638	0.98	0	47.76	LT671811.1
Malassezia sympodialis isolate KS327 genome assembly, chromosome: 7	638	638	0.98	0	47.76	LT671803.1
Malassezia sympodialis isolate KS024 genome assembly, chromosome: 7	638	638	0.98	0	47.76	LT671795.1
Xylona heveae TC161 glutamyl-tRNA synthetase mRNA	595	595	0.91	0	47.76	XM_018333214.1
Meira miltonrushii glutamyl-tRNA synthetase (FA14DRAFT_171123), mRNA	611	611	0.93	0	47.63	XM_025500308.1
Pneumocystis murina B123 glutamate-tRNA ligase (PNEG_01504), mRNA	598	598	0.9	0	47.57	XM_007875253.1
Ogataea parapolymorpha DL-1 Glutamate--tRNA ligase, cytoplasmic partial mRNA	591	591	0.89	0	47.56	XM_014080698.1
Pichia kudriavzevii uncharacterized protein (C5L36_0B00850), partial mRNA	585	585	0.88	0	47.54	XM_029464436.1
Cyberlindnera jadinii NRRL Y-1542 Glutamyl-tRNA synthetase, cytoplasmic partial mRNA	608	608	0.91	0	47.47	XM_020216423.1
Komagataella phaffii GS115 Glutamyl-tRNA synthetase, cytoplasmic (PAS_chr1-4_0598), partial mRNA	600	600	0.91	0	47.18	XM_002490692.1
Komagataella phaffii CBS 7435 genome assembly, chromosome: 1	600	656	0.91	0	47.18	LT962476.1
Komagataella phaffii GS115 chromosome 1 sequence	600	656	0.91	0	47.18	CP014715.1
Komagataella phaffii strain WT chromosome 1 sequence	600	656	0.91	0	47.18	CP014708.1
Pichia pastoris CBS 7435 chromosome 1, complete replicon sequence	600	656	0.91	0	47.18	FR839628.1
Pichia pastoris GS115 chromosome 1, complete sequence	600	656	0.91	0	47.18	FN392319.1
Wickerhamomyces ciferrii glutamyl-tRNA synthetase partial mRNA	595	595	0.91	0	47.17	XM_011275432.1
Komagataella pastoris strain ATCC 28485 chromosome 3 sequence	599	599	0.91	0	47.02	CP014586.1
Ogataea polymorpha uncharacterized protein (OGAPODRAFT_89468), partial mRNA	585	585	0.88	0	47	XM_018356934.1
Schizosaccharomyces pombe putative glutamate-tRNA ligase (SPAC17A5.15c), mRNA	612	612	0.92	0	46.83	NM_001018916.2
Schizosaccharomyces pombe chromosome I, complete sequence	612	667	0.92	0	46.83	CU329670.1
Wickerhamomyces anomalus NRRL Y-366-8 hypothetical protein partial mRNA	588	588	0.91	0	46.71	XM_019183852.1
Schizosaccharomyces japonicus yFS275 glutamate-tRNA ligase (SJAG_03277), mRNA	608	608	0.91	0	46.69	XM_002174400.2
Schizosaccharomyces japonicus yFS275 exonuclease II Exo2 (SJAG_03276), mRNA	608	608	0.91	0	46.69	XM_002174399.2
[Candida] pseudohaemulonii glutamate-tRNA ligase (C7M61_002454), partial mRNA	593	593	0.89	0	46.5	XM_024857827.1
[Candida] duobushaemulonis glutamate-tRNA ligase (CXQ87_003244), partial mRNA	592	592	0.89	0	46.35	XM_025481726.1
[Candida] haemulonis glutamate-tRNA ligase (CXQ85_002808), partial mRNA	592	592	0.89	0	46.35	XM_025486471.1
Pneumocystis carinii B80 glutamate-tRNA ligase (T552_00983), mRNA	596	596	0.9	0	46.32	XM_018369577.1
Metschnikowia bicuspidata var. bicuspidata NRRL YB-4993 glutamyl-tRNA synthetase (METBIDRAFT_48030), partial mRNA	592	592	0.93	0	45.82	XM_018858252.1
Schizosaccharomyces cryophilus OY26 glutamate-tRNA ligase mRNA	600	600	0.91	0	45.81	XM_013166564.1
Schizosaccharomyces octosporus yFS286 glutamate-tRNA ligase mRNA	600	600	0.91	0	45.5	XM_013164463.1
[Candida] auris glutamate-tRNA ligase (CJI97_001450), partial mRNA	591	591	0.91	0	45.45	XM_029033494.1
cds73114_74699 S46.1 Armbor1
Description	Max Score	Total Score	Query Cover	E value	Per. ident	Accession
Armillaria ostoyae strain C18/9 genome assembly, chromosome: LG11	149	792	0.61	1e-34	76.04	LR732085.1
Heterobasidion irregulare strain TC 32-1 clone FGHH201-A05, complete sequence	101	243	0.35	2e-18	71.43	AC277528.1
Clitopilus hobsonii strain QYL-10 chromosome 12	99.4	233	0.46	8e-18	69.23	CP068008.1
Agaricus bisporus strain KMCC00540 chromosome 12	98.2	192	0.29	2e-17	68.85	CP039884.1
Agaricus bisporus var. bisporus strain H39 chromosome 12, complete sequence	97.8	192	0.29	2e-17	68.85	CP015481.1
Agaricus bisporus clone FWBA37-C20, complete sequence	97.8	192	0.29	3e-17	68.85	AC253760.1
Agaricus bisporus var. bisporus H97 chromosome 12 sequence	97.8	192	0.29	3e-17	68.85	CP015468.1
Lentinula edodes DNA, scaffold43 of G408PP-4 genome sequence data, partial sequence, strain: KRCF1097PP-1	92.4	92.4	0.15	1e-17	52.17	LC002234.1
Lentinula edodes DNA, scaffold43 of G408PP-4 genome sequence data, partial sequence, strain: KRCF1101PP-10	92.4	92.4	0.15	2e-17	52.17	LC002235.1
Schizophyllum commune H4-8 uncharacterized protein (SCHCODRAFT_258981), mRNA	221	221	0.43	3e-61	51.6	XM_003026031.1
Coprinopsis cinerea okayama7#130 hypothetical protein (CC1G_06473), partial mRNA	202	259	0.49	1e-54	47.66	XM_001835018.2
Ganoderma boninense I1RJM9 gene for Protein kinase domain-containing protein	190	190	0.42	4e-52	46.98	LR725265.1
Postia placenta MAD-698-R-SB12 hypothetical protein (POSPLADRAFT_1142414), partial mRNA	187	187	0.42	3e-51	46.73	XM_024485421.1
Dichomitus squalens LYAD-421 SS1 WH1-domain-containing protein (DICSQDRAFT_25777), partial mRNA	187	187	0.42	3e-52	46.51	XM_007363371.1
Laccaria bicolor S238N-H82 actin regulatory protein partial mRNA	194	194	0.43	1e-52	45.16	XM_001879532.1
Gloeophyllum trabeum ATCC 11539 WH1-domain-containing protein partial mRNA	186	186	0.42	5e-52	45.16	XM_007872033.1
Trametes versicolor FP-101664 SS1 WH1-domain-containing protein partial mRNA	190	190	0.42	1e-53	44.7	XM_008043200.1
Heterobasidion irregulare TC 32-1 hypothetical protein partial mRNA	174	174	0.42	2e-47	44.65	XM_009554316.1
Sparassis crispa hypothetical protein (SCP_0603430), partial mRNA	185	185	0.42	2e-48	44.39	XM_027759476.1
Phanerochaete carnosa HHB-10118-sp uncharacterized protein (PHACADRAFT_147657), partial mRNA	196	196	0.5	3e-54	43.78	XM_007397903.1
Stereum hirsutum FP-91666 SS1 hypothetical protein (STEHIDRAFT_159372), partial mRNA	186	258	0.6	2e-49	43.75	XM_007306844.1
Punctularia strigosozonata HHB-11173 SS5 WH1-domain-containing protein (PUNSTDRAFT_89387), partial mRNA	186	186	0.42	9e-51	42.99	XM_007385455.1
Fomitiporia mediterranea MF3/22 WH1-domain-containing protein (FOMMEDRAFT_144346), partial mRNA	171	171	0.42	8e-43	42.79	XM_007262375.1
Agaricus bisporus var. bisporus H97 hypothetical protein (AGABI2DRAFT_153764), partial mRNA	177	177	0.42	6e-46	42.4	XM_006455985.1
Agaricus bisporus var. burnettii JB137-S8 hypothetical protein (AGABI1DRAFT_101672), partial mRNA	177	177	0.42	7e-46	42.4	XM_007331822.1
Mycena indigotica uncharacterized protein (MIND_00601300), partial mRNA	191	255	0.67	6e-52	40.8	XM_037362770.1
Coniophora puteana RWD-64-598 SS2 hypothetical protein mRNA	145	145	0.42	9e-34	39.25	XM_007775763.1
Pleurotus ostreatus Wiskott-Aldrich syndrome protein 1 (WSP1), partial mRNA	144	204	0.57	4e-34	38.92	XM_036771658.1
Trametes hirsuta strain 072 chromosome 9, complete sequence	166	166	0.42	5e-40	38.65	CP019382.1
Cantharellus anzutake uncharacterized protein (EI90DRAFT_2998089), mRNA	149	149	0.42	5e-36	38.5	XM_039056251.1
Cutaneotrichosporon oleaginosum PH domain-like protein (CC85DRAFT_294450), partial mRNA	142	142	0.43	2e-35	38.5	XM_018424900.1
Cryptococcus gattii WM276 Actin assembly factor, putative partial mRNA	134	134	0.42	1e-30	38.18	XM_003194443.1
Cryptococcus neoformans var. neoformans B-3501A hypothetical protein (CNBE5050) partial mRNA	134	134	0.42	2e-30	38.18	XM_770139.1
Filobasidiella neoformans Wiskott-Aldrich syndrome protein (WSP1) mRNA, complete cds	134	134	0.42	2e-30	38.18	HQ399545.1
Cryptococcus neoformans var. neoformans JEC21 hypothetical protein (CNE05050), mRNA	134	134	0.42	2e-29	38.18	XM_571034.2
Kwoniella bestiolae CBS 10118 wiskott-Aldrich syndrome protein partial mRNA	134	134	0.42	1e-30	37.96	XM_019193050.1
Ustilago bromivora strain UB2112 genome assembly, chromosome: XIV	119	119	0.42	2e-24	37.85	LT558130.1
Jaminaea rosea WH1-domain-containing protein (BDZ90DRAFT_244922), partial mRNA	124	124	0.42	5e-27	37.73	XM_025507480.1
Kwoniella pini CBS 10737 wiskott-Aldrich syndrome protein partial mRNA	135	135	0.43	3e-31	37.67	XM_019155149.1
Kwoniella dejecticola CBS 10117 wiskott-Aldrich syndrome protein partial mRNA	135	135	0.43	4e-31	37.67	XM_018409022.1
Tremella mesenterica DSM 1558 uncharacterized protein (TREMEDRAFT_72246), partial mRNA	125	125	0.41	1e-27	37.56	XM_007006886.1
Cryptococcus neoformans var. grubii H99 wiskott-Aldrich syndrome protein (CNAG_02029), mRNA	133	133	0.42	1e-29	37.56	XM_012194483.1
Tsuchiyaea wingfieldii CBS 7118 wiskott-Aldrich syndrome protein (L198_07846), partial mRNA	136	136	0.42	2e-31	37.39	XM_019179827.1
Kwoniella mangroviensis CBS 8507 wiskott-Aldrich syndrome protein partial mRNA	132	132	0.42	5e-30	37.39	XM_019143722.1
Sporisorium graminicola uncharacterized protein (EX895_001127), partial mRNA	117	117	0.42	8e-25	37.38	XM_029881727.1
Melanopsichium pennsylvanicum 4 genomic scaffold, scaffold SCAFFOLD241	118	118	0.42	3e-24	37.38	HG529735.1
Sporisorium scitamineum strain SscI8 genome assembly, scaffold: SPSC_scaffold_36	116	116	0.42	2e-23	37.38	LK056684.1
Sporisorium scitamineum strain SSC39 chromosome 15, complete sequence	116	116	0.42	2e-23	37.38	CP010927.1
Acaromyces ingoldii hypothetical protein (FA10DRAFT_266709), mRNA	129	129	0.42	2e-28	37.22	XM_025521609.1
Kwoniella shandongensis uncharacterized protein (CI109_004450), partial mRNA	127	127	0.42	2e-28	37.21	XM_032005597.1
Cryptococcus amylolentus CBS 6039 hypothetical protein (L202_04538), partial mRNA	137	137	0.42	1e-31	37.05	XM_019138643.1
Kalmanozyma brasiliensis GHG001 hypothetical protein partial mRNA	115	115	0.42	3e-24	36.92	XM_016436758.1
Ustilago maydis 521 hypothetical protein (UMAG_03687), partial mRNA	122	122	0.42	3e-26	36.45	XM_011391860.1
Pseudozyma hubeiensis SY62 hypothetical protein partial mRNA	115	115	0.42	6e-24	36.45	XM_012334052.1
Sporisorium reilianum SRZ2 chromosome 10 complete DNA sequence	114	114	0.42	1e-22	36.45	FQ311431.1
Sporisorium reilianum f. sp. reilianum strain SRS1_H2-8 genome assembly, chromosome: X	113	113	0.42	2e-22	36.45	LT795063.1
Anthracocystis flocculosa PF-1 hypothetical protein partial mRNA	117	117	0.42	3e-25	36.28	XM_007878763.1
Kockovaella imperatae hypothetical protein (BD324DRAFT_376200), mRNA	128	128	0.42	4e-28	36.16	XM_022012622.1
Tilletiaria anomala UBC 951 WH1-domain-containing protein partial mRNA	131	131	0.42	1e-29	36.15	XM_013385617.1
Meira miltonrushii PH domain-like protein (FA14DRAFT_119365), partial mRNA	117	117	0.42	3e-26	35.84	XM_025496346.1
Moesziomyces antarcticus actin regulatory protein partial mRNA	118	118	0.39	9e-25	35.15	XM_014800184.1
Mixia osmundae IAM 14324 hypothetical protein mRNA	121	121	0.41	1e-25	35.02	XM_014715922.1
Puccinia graminis f. sp. tritici CRL 75-36-700-3 hypothetical protein (PGTG_00959), mRNA	129	129	0.42	2e-28	34.75	XM_003319999.2
Puccinia graminis f. sp. tritici CRL 75-36-700-3 hypothetical protein (PGTG_19652), mRNA	129	129	0.42	5e-28	34.75	XM_003337970.2
Apiotrichum porosum Wiskott-Aldrich syndrome protein 1 (WSP1), partial mRNA	116	116	0.42	7e-26	34.53	XM_028624687.1
Anthracocystis panici-leucophaei strain SPL10 chromosome 7	113	163	0.44	2e-22	34.18	CP060305.1
Pseudomicrostroma glucosiphilum hypothetical protein (BCV69DRAFT_286476), partial mRNA	116	116	0.42	5e-24	34.06	XM_025493523.1
Rhodotorula toruloides NP11 actin regulatory protein partial mRNA	119	119	0.42	2e-25	33.48	XM_016417699.1
Melampsora larici-populina 98AG31 uncharacterized protein (MELLADRAFT_78219), partial mRNA	121	121	0.43	6e-26	33.33	XM_007411685.1
Tilletiopsis washingtonensis hypothetical protein (FA09DRAFT_359968), partial mRNA	104	104	0.41	6e-20	33.18	XM_025745181.1
Ceraceosorus guamensis hypothetical protein (IE81DRAFT_320770), mRNA	116	116	0.42	1e-23	32.03	XM_025513131.1
Pneumocystis murina B123 hypothetical protein (PNEG_00465), mRNA	115	115	0.42	2e-23	30.23	XM_007874156.1
Pneumocystis carinii B80 hypothetical protein (T552_00391), mRNA	112	112	0.42	2e-22	30.23	XM_018369006.1
Lobosporangium transversale hypothetical protein (BCR41DRAFT_376692), partial mRNA	107	107	0.42	4e-21	30.18	XM_022027061.1
Saprochaete ingens uncharacterized protein (SAPINGB_P005270), partial mRNA	97.4	97.4	0.41	2e-17	29.49	XM_031999984.1
Candida albicans SC5314 actin-binding protein (WAL1), partial mRNA	92	92	0.41	1e-15	28.84	XM_706207.2
Candida albicans strain SC5314-GTH12 chromosome RB	91.7	91.7	0.41	2e-15	28.84	CP025182.1
Candida albicans strain SC5314-GTH12 chromosome RA	91.7	91.7	0.41	2e-15	28.84	CP025174.1
Candida albicans strain SC5314-P0 chromosome RB	91.7	91.7	0.41	2e-15	28.84	CP025165.1
Candida albicans strain SC5314-P0 chromosome RA	91.7	91.7	0.41	2e-15	28.84	CP025157.1
Candida albicans SC5314 chromosome R sequence	91.7	91.7	0.41	2e-15	28.84	CP017630.1
Candida albicans strain TIMM 1768 chromosome R, complete sequence	91.7	91.7	0.41	3e-15	28.84	CP032012.1
Rhizophagus irregularis DAOM 181602=DAOM 197198 hypothetical protein (GLOIN_2v1663794), mRNA	106	106	0.43	1e-20	28.44	XM_025319938.1
Sugiyamaella lignohabitans Las17p (LAS17), partial mRNA	89	89	0.42	1e-14	28.12	XM_018882581.1
[Candida] pseudohaemulonii hypothetical protein (C7M61_003092), partial mRNA	91.3	91.3	0.41	2e-15	28.1	XM_024858447.1
[Candida] duobushaemulonis uncharacterized protein (CXQ87_002453), partial mRNA	91.3	91.3	0.41	1e-15	28.04	XM_025480965.1
Spathaspora passalidarum NRRL Y-27907 hypothetical protein (SPAPADRAFT_70049), mRNA	93.6	93.6	0.41	3e-16	27.83	XM_007373298.1
[Candida] haemulonis hypothetical protein (CXQ85_001413), partial mRNA	89.4	89.4	0.41	6e-15	27.57	XM_025485127.1
Candida dubliniensis CD36 actin assembly factor, putative (CD36_34820), partial mRNA	89.7	89.7	0.41	6e-15	27.44	XM_002422386.1
Candida dubliniensis CD36 chromosome R, complete sequence	89.4	89.4	0.41	1e-14	27.44	FM992695.1
[Candida] auris isolate B13463 chromosome 3	90.5	90.5	0.42	6e-15	27.4	CP050654.1
[Candida] auris isolate B12043 chromosome 3	90.5	90.5	0.42	6e-15	27.4	CP050668.1
[Candida] auris strain B11245 chromosome 2	90.5	90.5	0.42	6e-15	27.4	CP043443.1
[Candida] auris isolate A1 chromosome II	90.5	90.5	0.42	6e-15	27.4	CP041136.1
[Candida] auris strain CA-AM1 chromosome II	90.1	90.1	0.42	7e-15	27.4	CP061160.1
[Candida] intermedia strain PYCC 4715 genome assembly, chromosome: I	90.5	90.5	0.41	6e-15	27.31	LT635764.1
Candida orthopsilosis Co 90-125 Wal1 h (CORT_0G01250), partial mRNA	90.1	90.1	0.41	5e-15	26.64	XM_003870891.1
Candida parapsilosis uncharacterized protein (CPAR2_701100), partial mRNA	89.7	89.7	0.41	5e-15	26.64	XM_036811872.1
Candida parapsilosis strain CDC317 annotated contig 006110	90.1	90.1	0.41	8e-15	26.64	HE605209.1
Candida orthopsilosis Co 90-125, chromosome 7 draft sequence	90.5	90.5	0.42	5e-15	26.61	HE681725.1
cds74943_76660 S46.1 Armbor1
Description	Max Score	Total Score	Query Cover	E value	Per. ident	Accession
Armillaria ostoyae strain C18/9 genome assembly, chromosome: LG11	901	992	0.99	0	88.54	LR732085.1
Pleurotus ostreatus uncharacterized protein (PC9H_009560), partial mRNA	400	400	0.72	7e-129	49.3	XM_036779059.1
Mycena indigotica uncharacterized protein (MIND_00220300), partial mRNA	408	408	0.75	6e-132	48.88	XM_037359093.1
Coprinopsis cinerea okayama7#130 hypothetical protein (CC1G_07067), partial mRNA	421	421	0.81	1e-136	47.82	XM_001836368.2
Armillaria ostoyae strain C18/9 genome assembly, chromosome: LG5	146	261	0.51	5e-53	47.47	LR732079.1
Heterobasidion irregulare TC 32-1 hypothetical protein partial mRNA	374	374	0.73	1e-117	46.3	XM_009546985.1
Agaricus bisporus var. burnettii JB137-S8 hypothetical protein (AGABI1DRAFT_121041), mRNA	383	383	0.73	1e-121	46.3	XM_007330400.1
Agaricus bisporus var. bisporus H97 hypothetical protein (AGABI2DRAFT_183956), mRNA	381	381	0.73	5e-121	46.06	XM_006459162.1
Laccaria bicolor S238N-H82 hypothetical protein partial mRNA	392	392	0.81	1e-125	44.98	XM_001880890.1
Stereum hirsutum FP-91666 SS1 hypothetical protein (STEHIDRAFT_91415), mRNA	387	387	0.81	4e-123	44.31	XM_007300020.1
Phycomyces blakesleeanus NRRL 1555(-) hypothetical protein mRNA	315	315	0.73	1e-93	40.27	XM_018429091.1
Agaricus bisporus strain KMCC00540 chromosome 5	207	662	0.73	5e-61	39.93	CP039877.1
Agaricus bisporus var. bisporus H97 chromosome 5, complete sequence	207	662	0.73	5e-61	39.93	CP015461.1
Agaricus bisporus var. bisporus strain H39 chromosome 5, complete sequence	207	662	0.73	5e-61	39.93	CP015474.1
Lichtheimia ramosa strain KPH11 chromosome 08, complete sequence	160	318	0.77	5e-70	39.66	CP031830.1
Lichtheimia ramosa strain JMRC FSU:6197 genome assembly, scaffold: SCAF3	160	318	0.77	5e-70	39.66	LK023335.1
Clitopilus hobsonii strain QYL-10 chromosome 11	203	604	0.73	1e-51	39.35	CP068007.1
Rhizopus microsporus ATCC 52813 hypothetical protein (RHIMIDRAFT_247918), partial mRNA	305	305	0.75	8e-92	38.75	XM_023610462.1
Laccaria bicolor S238N-H82 hypothetical protein partial mRNA	291	291	0.75	2e-86	38.61	XM_001880889.1
Pleurotus ostreatus mRNA, regulated by blue-light stimulation, clone: MK-2010-30	304	304	0.82	2e-91	37.87	AB551982.1
Pleurotus ostreatus uncharacterized protein (PC9H_009561), partial mRNA	274	274	0.75	1e-80	37.5	XM_036779060.1
Heterobasidion irregulare TC 32-1 hypothetical protein partial mRNA	269	269	0.73	2e-77	37.27	XM_009546986.1
Agaricus bisporus var. burnettii JB137-S8 hypothetical protein (AGABI1DRAFT_59499), mRNA	293	293	0.8	8e-87	37.1	XM_007330301.1
Agaricus bisporus var. bisporus H97 hypothetical protein (AGABI2DRAFT_218206), mRNA	290	290	0.8	7e-86	37.1	XM_006459161.1
Rhizophagus irregularis DAOM 181602=DAOM 197198 hypothetical protein (GLOIN_2v1590112), mRNA	281	281	0.73	9e-83	36.56	XM_025316703.1
Lichtheimia ramosa strain KPH11 chromosome 03, complete sequence	144	316	0.71	5e-36	36.55	CP031825.1
Lichtheimia ramosa strain JMRC FSU:6197 genome assembly, scaffold: SCAF1	144	316	0.71	5e-36	36.55	LK023313.1
Coprinopsis cinerea okayama7#130 hypothetical protein (CC1G_07068), partial mRNA	233	233	0.7	1e-65	36.36	XM_001836369.2
Mycena indigotica C2 domain-containing protein (MIND_00220200), partial mRNA	275	275	0.81	4e-80	34.61	XM_037359092.1
Aspergillus alliaceus IucC family-domain-containing protein (BDW43DRAFT_303443), partial mRNA	202	202	0.73	1e-53	34.34	XM_032045412.1
Mucor circinelloides f. circinelloides strain Mucho SideA gene, complete cds	149	300	0.74	2e-64	34.26	KJ999702.1
Stereum hirsutum FP-91666 SS1 hypothetical protein (STEHIDRAFT_91418), mRNA	228	228	0.73	1e-61	33.55	XM_007300021.1
Aspergillus novofumigatus IBT 16806 uncharacterized protein (P174DRAFT_510732), partial mRNA	179	179	0.7	3e-45	33.17	XM_024831712.1
Fonticula alba hypothetical protein mRNA	182	182	0.69	2e-45	32.87	XM_009499650.1
Aspergillus niger CBS 513.88 hypothetical protein, mRNA	201	201	0.72	4e-53	32.71	XM_001390712.2
Aspergillus welwitschiae IucC family-domain-containing protein (BDQ94DRAFT_184091), partial mRNA	197	197	0.72	1e-51	32.71	XM_026774556.1
Aspergillus eucalypticola CBS 122712 uncharacterized protein (BO83DRAFT_339624), partial mRNA	195	195	0.73	4e-51	32.33	XM_025528552.1
Aspergillus vadensis CBS 113365 hypothetical protein (BO88DRAFT_368042), mRNA	199	199	0.72	6e-52	32	XM_025704096.1
Aspergillus tanneri siderophore (ATNIH1004_007448), partial mRNA	166	166	0.64	2e-41	31.48	XM_033572072.1
Aspergillus thermomutatus hypothetical protein (CDV56_108768), partial mRNA	181	181	0.69	9e-46	31.33	XM_026762387.1
Zymoseptoria tritici ST99CH_3D7 genome assembly, chromosome: 1	157	157	0.64	2e-36	31.13	LT853692.1
Zymoseptoria tritici IPO323 uncharacterized protein (MYCGRDRAFT_23189), partial mRNA	141	141	0.59	2e-33	30.99	XM_003857413.1
Aspergillus flavus strain CA14 chromosome 3	87.8	168	0.67	2e-31	30.93	CP061806.1
Aspergillus flavus strain A9 chromosome 3	87.8	168	0.67	2e-31	30.93	CP051037.1
Aspergillus parasiticus strain NRRL 2999 chromosome 3	87.8	168	0.67	2e-31	30.93	CP051029.1
Aspergillus flavus strain NRRL 3357 chromosome 3	87.8	168	0.67	2e-31	30.93	CP044620.1
Aspergillus flavus NRRL3357 chromosome 3	87.8	168	0.67	2e-31	30.93	CP059868.1
Aspergillus flavus strain VCG4 chromosome 3	87.8	168	0.67	2e-31	30.93	CP051053.1
Aspergillus flavus strain AF13 chromosome 3	87.8	168	0.67	2e-31	30.93	CP059860.1
Aspergillus flavus strain Tox4 chromosome 3	87.8	168	0.67	2e-31	30.93	CP051045.1
Aspergillus flavus strain Afla-Guard chromosome 3	87.4	167	0.67	3e-31	30.93	CP051069.1
Aspergillus flavus strain SU-16 chromosome 3	87.8	167	0.67	3e-31	30.93	CP047251.1
Aspergillus oryzae RIB40 DNA, SC023	87.8	167	0.67	3e-31	30.93	AP007157.1
Aspergillus flavus strain K54A chromosome 3	87.8	167	0.67	4e-31	30.93	CP051085.1
Aspergillus flavus strain A1 chromosome 3	87.8	167	0.67	4e-31	30.93	CP051061.1
Aspergillus flavus strain VCG1 chromosome 3	87.8	167	0.67	4e-31	30.93	CP051093.1
Aspergillus flavus strain AF36 chromosome 3	87.8	167	0.67	4e-31	30.93	CP051021.1
Aspergillus flavus strain K49 chromosome 3	87.4	167	0.67	4e-31	30.93	CP051077.1
Zymoseptoria tritici ST99CH_1E4 genome assembly, chromosome: ZT1E4_chr_1	155	155	0.64	9e-36	30.87	LT854253.1
Zymoseptoria tritici ST99CH_1A5 genome assembly, chromosome: 1	155	155	0.64	1e-35	30.87	LT882676.1
Zymoseptoria tritici ST99CH_3D1 genome assembly, chromosome: ZT3D1_chr_1	155	155	0.64	1e-35	30.87	LT854273.1
Penicillium chrysogenum Wisconsin 54-1255 hypothetical protein (Pc13g11520) mRNA, complete cds	193	193	0.72	2e-50	30.66	XM_002559523.1
Aspergillus piperis CBS 112811 hypothetical protein (BO85DRAFT_471749), partial mRNA	186	186	0.72	3e-47	30.63	XM_025662501.1
Aspergillus tubingensis IucC family-domain-containing protein (AtWU_03415), partial mRNA	183	183	0.72	2e-46	30.63	XM_035498527.1
Cercospora beticola hypothetical protein (CB0940_03830), partial mRNA	158	158	0.7	1e-38	30.6	XM_023596533.1
Aspergillus glaucus CBS 516.65 hypothetical protein (ASPGLDRAFT_67965), partial mRNA	183	183	0.71	5e-47	30.55	XM_022549209.1
Aspergillus niger contig An05c0050, genomic contig	99	189	0.7	8e-38	30.55	AM270105.1
Aspergillus sojae strain SMF134 chromosome 3	87.8	327	0.67	9e-30	30.51	CP035528.1
Aspergillus bombycis hypothetical protein (ABOM_004343), partial mRNA	182	182	0.74	3e-46	30.28	XM_022531473.1
Aspergillus pseudotamarii IucC family-domain-containing protein (BDV38DRAFT_277513), partial mRNA	184	184	0.74	6e-47	29.98	XM_032058508.1
Aspergillus novofumigatus IBT 16806 uncharacterized protein (P174DRAFT_444983), mRNA	159	159	0.69	1e-37	29.76	XM_024828224.1
Aspergillus tubingensis IucC family-domain-containing protein (AtWU_03005), partial mRNA	169	169	0.72	4e-42	29.67	XM_035498118.1
Dissoconium aciculare CBS 342.82 uncharacterized protein (K489DRAFT_314894), partial mRNA	144	144	0.62	5e-34	29.65	XM_033601052.1
Talaromyces rugulosus uncharacterized protein (TRUGW13939_01406), partial mRNA	167	167	0.69	1e-40	29.64	XM_035484606.1
Aspergillus nomius NRRL 13137 uncharacterized protein (ANOM_008953), partial mRNA	172	172	0.72	5e-43	29.52	XM_015554209.1
Penicillium roqueforti uncharacterized protein (LCP9604111_143), partial mRNA	176	176	0.72	2e-44	29.43	XM_039068458.1
Aspergillus caelatus IucC family-domain-containing protein (BDV27DRAFT_167169), partial mRNA	179	179	0.74	2e-45	29.37	XM_032074407.1
Arthroderma uncinatum uncharacterized protein (GIQ15_06133), partial mRNA	177	177	0.68	6e-45	29.34	XM_033553550.1
Pseudocercospora fijiensis CIRAD86 uncharacterized protein (MYCFIDRAFT_162844), mRNA	191	191	0.75	1e-49	29.32	XM_007926421.1
Aspergillus pseudonomius IucC family-domain-containing protein (BDV37DRAFT_295393), partial mRNA	173	173	0.72	3e-43	29.29	XM_032089869.1
Aspergillus terreus NIH2624 predicted protein (ATEG_09295) partial mRNA	152	152	0.75	9e-36	29.09	XM_001217916.1
Aspergillus fischeri NRRL 181 conserved hypothetical protein (NFIA_061730), partial mRNA	154	154	0.63	1e-37	28.98	XM_001262908.1
Aspergillus costaricaensis CBS 115574 hypothetical protein (BO79DRAFT_217461), partial mRNA	175	175	0.72	2e-43	28.91	XM_025683366.1
Aspergillus niger CBS 513.88 hypothetical protein, mRNA	157	157	0.72	1e-37	28.81	XM_001401884.2
Aspergillus lacticoffeatus CBS 101883 hypothetical protein (BO96DRAFT_443477), partial mRNA	156	156	0.72	6e-37	28.81	XM_025601684.1
Aspergillus tanneri siderophore (ATNIH1004_004388), partial mRNA	132	132	0.72	4e-29	28.68	XM_033569058.1
Aspergillus steynii IBT 23096 uncharacterized protein (P170DRAFT_364958), partial mRNA	189	189	0.8	9e-50	28.6	XM_024844676.1
Aspergillus lentulus putative protein KIAA1109 (IFM58399_01347), partial mRNA	149	149	0.69	1e-33	28.4	XM_033555780.1
Aspergillus costaricaensis CBS 115574 hypothetical protein (BO79DRAFT_188558), partial mRNA	142	142	0.68	9e-32	28.18	XM_025680603.1
Aspergillus mulundensis hypothetical protein (DSM5745_07500), partial mRNA	139	244	0.72	2e-30	28.15	XM_026749516.1
Cercospora beticola hypothetical protein (CB0940_06892), partial mRNA	159	159	0.69	4e-38	27.92	XM_023599633.1
Talaromyces rugulosus strain W13939 chromosome I	133	164	0.68	2e-30	27.75	CP055898.1
Aspergillus felis strain FM324 chromosome 4	87.4	162	0.69	1e-29	27.44	CP066506.1
Aspergillus fischeri NRRL 181 uncharacterized protein (NFIA_061740), partial mRNA	130	130	0.72	4e-29	27.25	XM_001262909.1
Aspergillus piperis CBS 112811 hypothetical protein (BO85DRAFT_439125), partial mRNA	140	140	0.72	2e-31	27.23	XM_025658697.1
Aspergillus welwitschiae hypothetical protein (BDQ94DRAFT_177097), mRNA	137	137	0.72	6e-30	27	XM_026772820.1
Penicillium chrysogenum Wisconsin 54-1255 complete genome, contig Pc00c13	140	177	0.68	6e-34	26.75	AM920428.1
Acaromyces ingoldii hypothetical protein (FA10DRAFT_293453), partial mRNA	134	134	0.74	4e-29	26.3	XM_025524425.1
Metarhizium robertsii ARSEF 23 Aerobactin siderophore biosynthesis, IucA/IucC mRNA	141	141	0.69	3e-31	26.27	XM_007819030.2
Metarhizium brunneum ARSEF 3297 Aerobactin siderophore biosynthesis, IucA/IucC partial mRNA	137	137	0.69	8e-30	25.6	XM_014687487.1
cds76899_77675 S46.1 Armbor1
Description	Max Score	Total Score	Query Cover	E value	Per. ident	Accession
Armillaria ostoyae strain C18/9 genome assembly, chromosome: LG11	160	285	0.89	4e-67	67.69	LR732085.1
Trametes hirsuta strain 072 chromosome 9, complete sequence	83.2	83.2	0.39	2e-14	54.12	CP019382.1
Agaricus bisporus var. bisporus H97 chromosome 12 sequence	63.2	63.2	0.31	1e-07	50.77	CP015468.1
Agaricus bisporus strain KMCC00540 chromosome 12	62.8	62.8	0.31	2e-07	50.77	CP039884.1
Agaricus bisporus var. bisporus strain H39 chromosome 12, complete sequence	62.8	62.8	0.31	2e-07	50.77	CP015481.1
Clitopilus hobsonii strain QYL-10 chromosome 12	58.2	58.2	0.33	6e-06	49.28	CP068008.1
Coprinopsis cinerea okayama7#130 soluble N-ethylmaleimide-sensitive factor attachment protein receptor (CC1G_06483), partial mRNA	68.6	68.6	0.37	1e-09	48.72	XM_001835028.2
Cryptococcus neoformans var. neoformans B-3501A hypothetical protein (CNBH3900) partial mRNA	60.8	60.8	0.37	3e-07	45.45	XM_768845.1
Cryptococcus neoformans var. neoformans JEC21 SNAP receptor, putative (CNI04090), mRNA	60.8	60.8	0.37	4e-07	45.45	XM_024657893.1
Cryptococcus gattii WM276 SNAP receptor, putative partial mRNA	59.7	59.7	0.36	9e-07	44.74	XM_003195720.1
Melampsora larici-populina 98AG31 uncharacterized protein (MELLADRAFT_57016), mRNA	48.9	48.9	0.29	0.001	44.26	XM_007413685.1
Cryptococcus neoformans var. grubii H99 syntaxin 8 (CNAG_04270), mRNA	59.3	59.3	0.37	2e-06	44.16	XM_012196313.1
Cryptococcus gattii VGII R265 chromosome 8, complete sequence	50.4	50.4	0.32	0.003	43.94	CP025766.1
Cryptococcus neoformans var. neoformans JEC21 chromosome 9 sequence	50.1	50.1	0.32	0.003	43.94	AE017349.1
Cryptococcus gattii WM276 chromosome H, complete sequence	49.7	49.7	0.32	0.005	43.94	CP000293.1
Colletotrichum orchidophilum SNARE domain-containing protein (CORC01_02141), partial mRNA	54.7	54.7	0.33	5e-05	43.48	XM_022613792.1
Coniophora puteana RWD-64-598 SS2 hypothetical protein mRNA	73.6	73.6	0.48	1e-11	42.42	XM_007776238.1
Colletotrichum graminicola M1.001 SNARE domain-containing protein partial mRNA	53.1	53.1	0.32	0.0002	42.42	XM_008098815.1
Colletotrichum higginsianum IMI 349063 SNARE domain-containing protein mRNA	52.8	52.8	0.32	0.0002	42.42	XM_018307603.1
Colletotrichum karsti SNARE domain-containing protein (CkaCkLH20_03986), partial mRNA	53.1	53.1	0.32	0.0002	42.42	XM_038886705.1
Colletotrichum truncatum SNARE domain-containing protein (CTRU02_05751), partial mRNA	52.4	52.4	0.32	0.0005	42.42	XM_036723993.1
Cryptococcus neoformans var. grubii strain A1_35_8 chromosome 9	47.8	47.8	0.32	0.021	42.42	CP048095.1
Cryptococcus neoformans var. grubii H99 chromosome 09	47.8	47.8	0.32	0.021	42.42	CP047910.1
Cryptococcus neoformans var. grubii H99 chromosome 9, complete sequence	47.8	47.8	0.32	0.021	42.42	CP003828.1
Cryptococcus neoformans var. grubii strain KN99 chromosome 9, complete sequence	47.8	47.8	0.32	0.021	42.42	CP022329.1
Cryptococcus neoformans strain EN28 chromosome 9, complete sequence	47.8	47.8	0.32	0.021	42.42	CP025725.1
Cryptococcus neoformans var. grubii strain Ze90-1 chromosome 9	47.8	47.8	0.32	0.021	42.42	CP048080.1
Colletotrichum scovillei SNARE domain-containing protein (HER10_EVM0003648), mRNA	53.5	53.5	0.33	0.0002	42.03	XM_035473314.1
Kwoniella shandongensis uncharacterized protein (CI109_004034), partial mRNA	56.6	56.6	0.37	9e-06	41.56	XM_032005190.1
Tremella mesenterica DSM 1558 uncharacterized protein (TREMEDRAFT_66698), partial mRNA	56.6	56.6	0.37	1e-05	41.56	XM_007001803.1
Lichtheimia ramosa strain JMRC FSU:6197 genome assembly, scaffold: SCAF7	47	47	0.31	0.033	41.54	LK023379.1
Lichtheimia ramosa strain KPH11 chromosome 05, complete sequence	47	47	0.31	0.033	41.54	CP031827.1
Sporisorium graminicola uncharacterized protein (EX895_004018), partial mRNA	48.5	48.5	0.33	0.002	41.18	XM_029884616.1
Verticillium dahliae VdLs.17 v-SNARE (VDAG_01236), partial mRNA	51.6	51.6	0.32	0.0005	40.91	XM_009650122.1
Verticillium nonalfalfae uncharacterized protein (D7B24_007491), partial mRNA	51.6	51.6	0.32	0.0005	40.91	XM_028641600.1
Verticillium alfalfae VaMs.102 v-SNARE partial mRNA	51.6	51.6	0.32	0.0005	40.91	XM_003006008.1
Colletotrichum aenigma putative syntaxin-8B (syn8B), partial mRNA	51.2	51.2	0.32	0.0007	40.91	XM_037318596.1
Colletotrichum siamense putative syntaxin-8B (syn8B), partial mRNA	51.2	51.2	0.32	0.0007	40.91	XM_036634474.1
Colletotrichum fructicola uncharacterized protein (CGMCC3_g11592), partial mRNA	51.2	51.2	0.32	0.0008	40.91	XM_032021123.1
Verticillium dahliae VdLs.17 chromosome 1, complete sequence	51.6	51.6	0.32	0.001	40.91	CP010980.1
Verticillium dahliae JR2 chromosome 1, complete sequence	51.6	51.6	0.32	0.001	40.91	CP009075.1
Kwoniella bestiolae CBS 10118 syntaxin 8 partial mRNA	54.7	54.7	0.36	4e-05	40.79	XM_019194061.1
Mycena indigotica t-SNARE coiled-coil-like proteiny domain-containing protein (MIND_00606000), partial mRNA	110	110	0.9	9e-26	40.74	XM_037362815.1
Cutaneotrichosporon oleaginosum uncharacterized protein (CC85DRAFT_284122), mRNA	48.9	48.9	0.34	0.005	40.28	XM_018422622.1
Apiotrichum porosum hypothetical protein (EHS24_002680), partial mRNA	55.8	55.8	0.37	2e-05	40.26	XM_028618410.1
Jaminaea rosea hypothetical protein (BDZ90DRAFT_229093), mRNA	48.1	48.1	0.37	0.009	40.26	XM_025504909.1
Schizophyllum commune H4-8 uncharacterized protein (SCHCODRAFT_61958), partial mRNA	110	110	0.84	8e-26	39.47	XM_003026747.1
Synchytrium microbalum uncharacterized protein (SmJEL517_g03157), partial mRNA	53.5	53.5	0.36	0.0001	39.47	XM_031169085.1
Mixia osmundae IAM 14324 hypothetical protein mRNA	48.9	48.9	0.35	0.005	38.36	XM_014715723.1
Saprochaete ingens uncharacterized protein (SAPINGB_P001890), partial mRNA	54.7	54.7	0.36	6e-05	38.16	XM_031996610.1
Gloeophyllum trabeum ATCC 11539 hypothetical protein partial mRNA	91.3	91.3	0.9	4e-18	37.44	XM_007871865.1
Agaricus bisporus var. bisporus H97 hypothetical protein (AGABI2DRAFT_77482), partial mRNA	96.7	96.7	0.81	1e-20	37.32	XM_006456006.1
Metarhizium brunneum ARSEF 3297 SNARE complex subunit partial mRNA	50.4	50.4	0.35	0.001	36.99	XM_014690294.1
Metarhizium brunneum strain 4556 chromosome 4, complete sequence	50.8	50.8	0.35	0.002	36.99	CP058935.1
Puccinia graminis f. sp. tritici CRL 75-36-700-3 hypothetical protein (PGTG_17127), mRNA	50.1	50.1	0.35	0.002	36.99	XM_003335641.1
Puccinia graminis f. sp. tritici CRL 75-36-700-3 hypothetical protein (PGTG_20332), mRNA	50.1	50.1	0.35	0.002	36.99	XM_003338747.2
Metarhizium robertsii ARSEF 23 SNARE complex subunit (Syn8) mRNA	49.3	49.3	0.35	0.003	36.99	XM_007820685.2
Epichloe festucae Fl1 chromosome 4, complete sequence	46.6	46.6	0.35	0.045	36.99	CP031388.1
Agaricus bisporus var. burnettii JB137-S8 hypothetical protein (AGABI1DRAFT_93362), partial mRNA	96.3	96.3	0.81	5e-19	36.79	XM_007331837.1
Laccaria bicolor S238N-H82 syntaxin-like protein partial mRNA	98.6	98.6	0.88	8e-21	35.92	XM_001889471.1
Pleurotus ostreatus uncharacterized protein (PC9H_001968), partial mRNA	94	94	0.85	1e-19	35.9	XM_036771613.1
Punctularia strigosozonata HHB-11173 SS5 hypothetical protein (PUNSTDRAFT_91765), partial mRNA	90.9	90.9	0.85	5e-18	35.85	XM_007387247.1
Metarhizium acridum CQMa 102 SNARE complex subunit partial mRNA	48.5	48.5	0.35	0.006	35.62	XM_007816901.1
Sugiyamaella lignohabitans hypothetical protein partial mRNA	56.6	56.6	0.39	1e-05	35.37	XM_018878767.1
Sugiyamaella lignohabitans strain CBS 10342 chromosome A, complete sequence	56.2	56.2	0.39	3e-05	35.37	CP014501.1
Ganoderma boninense G4N6P2 gene for V-SNARE	80.9	80.9	0.9	9e-15	35.32	LR724312.1
Dichomitus squalens LYAD-421 SS1 uncharacterized protein (DICSQDRAFT_55183), partial mRNA	94.7	94.7	0.9	7e-20	35.11	XM_007363302.1
Trametes versicolor FP-101664 SS1 hypothetical protein mRNA	100	100	1	1e-21	35	XM_008043238.1
Postia placenta MAD-698-R-SB12 hypothetical protein (POSPLADRAFT_1181237), mRNA	103	103	1	6e-23	34.41	XM_024488823.1
Saitoella complicata NRRL Y-17804 uncharacterized protein (SAICODRAFT_66440), mRNA	48.5	48.5	0.36	0.007	34.21	XM_019170232.1
Fibroporia radiculosa predicted protein partial mRNA	102	102	1	6e-23	34.15	XM_012328251.1
Stereum hirsutum FP-91666 SS1 hypothetical protein (STEHIDRAFT_148708), mRNA	88.2	88.2	0.85	1e-16	33.65	XM_007307010.1
Sparassis crispa Syntaxin-52 (SCP_0602700), partial mRNA	88.6	88.6	1	2e-17	33.33	XM_027759404.1
Cantharellus anzutake uncharacterized protein (EI90DRAFT_2903067), partial mRNA	64.3	64.3	0.73	1e-08	32.77	XM_039054122.1
Heterobasidion irregulare TC 32-1 hypothetical protein mRNA	92.4	92.4	0.9	3e-18	32.47	XM_009554598.1
Serpula lacrymans var. lacrymans S7.9 hypothetical protein (SERLADRAFT_401104), mRNA	95.5	95.5	0.9	4e-19	32.22	XM_007323234.1
Naegleria gruberi predicted protein, mRNA	47.4	47.4	0.36	0.013	32	XM_002676712.1
Fomitiporia mediterranea MF3/22 uncharacterized protein (FOMMEDRAFT_130934), partial mRNA	79	79	0.9	6e-14	31.2	XM_007261781.1
Lobosporangium transversale hypothetical protein (BCR41DRAFT_363637), mRNA	65.5	65.5	0.77	2e-08	30.05	XM_022025918.1
Rhodotorula toruloides NP11 SNARE domain containing protein partial mRNA	52	52	0.73	0.0003	28.65	XM_016417724.1
Phanerochaete carnosa HHB-10118-sp uncharacterized protein (PHACADRAFT_210994), mRNA	68.9	68.9	0.9	9e-10	28.51	XM_007397925.1
cds78201_79011 S46.1 Armbor1
Description	Max Score	Total Score	Query Cover	E value	Per. ident	Accession
Punctularia strigosozonata HHB-11173 SS5 endoglucanase V-like protein (PUNSTDRAFT_120039), mRNA	232	232	0.9	8e-72	67.82	XM_007382807.1
Phanerochaete chrysosporium egv mRNA for endoglucanase V-like protein, complete cds	226	226	0.9	9e-72	67.43	AB378504.1
Fomitopsis palustris Fpcel45a mRNA for endoglucanase, complete cds	222	222	0.9	1e-69	66.86	AB508815.1
Fomitopsis palustris strain FFPRI 0507 endoglucanase mRNA, complete cds	222	222	0.9	2e-69	66.86	MF872580.1
Gloeophyllum trabeum ATCC 11539 endoglucanase V-like protein mRNA	225	225	0.9	8e-71	65.52	XM_007867111.1
Phanerochaete carnosa HHB-10118-sp glycoside hydrolase family 45 protein (PHACADRAFT_196640), partial mRNA	220	220	0.9	1e-69	65.14	XM_007396846.1
Stereum hirsutum FP-91666 SS1 endoglucanase V-like protein (STEHIDRAFT_97697), partial mRNA	213	213	0.9	4e-66	64.2	XM_007304416.1
Dichomitus squalens LYAD-421 SS1 endoglucanase V-like protein (DICSQDRAFT_172397), partial mRNA	219	219	0.9	2e-69	63.22	XM_007368135.1
Trametes versicolor FP-101664 SS1 endoglucanase V-like protein mRNA	214	214	0.9	6e-67	63.22	XM_008040541.1
Fomitiporia mediterranea MF3/22 endoglucanase V-like protein (FOMMEDRAFT_149906), partial mRNA	214	214	0.9	2e-67	62.64	XM_007261273.1
Coniophora puteana RWD-64-598 SS2 glycoside hydrolase family 45 protein partial mRNA	213	213	0.9	4e-67	60.34	XM_007772338.1
Armillaria ostoyae strain C18/9 genome assembly, chromosome: LG7	78.2	175	0.78	3e-14	59.7	LR732081.1
Mycena indigotica Endoglucanase V-like protein (MIND_00328600), partial mRNA	203	203	0.9	7e-62	59.34	XM_037360141.1
Heterobasidion irregulare TC 32-1 glycoside hydrolase family 45 protein (gh45.1), partial mRNA	170	170	0.75	1e-49	58.45	XM_009550995.1
Phanerochaete chrysosporium endoglucanase mRNA, complete cds	178	178	0.9	4e-53	57.39	JF317687.1
Aspergillus novofumigatus IBT 16806 putative endoglucanase (P174DRAFT_462734), partial mRNA	49.7	49.7	0.2	0.001	55.26	XM_024830164.1
Armillaria ostoyae strain C18/9 genome assembly, chromosome: LG11	130	200	1	7e-42	53.9	LR732085.1
Agaricus bisporus var. bisporus H97 hypothetical protein (AGABI2DRAFT_118805), partial mRNA	164	164	0.9	3e-48	52.87	XM_006461891.1
Agaricus bisporus var. burnettii JB137-S8 hypothetical protein (AGABI1DRAFT_126178), partial mRNA	164	164	0.9	3e-48	52.87	XM_007327576.1
Aspergillus lentulus endoglucanase-5 (IFM58399_08270), partial mRNA	49.3	49.3	0.2	0.002	52.63	XM_033562645.1
Aspergillus thermomutatus Endoglucanase-5 (EGL5), partial mRNA	49.3	49.3	0.2	0.002	52.63	XM_026755757.1
Aspergillus fischeri NRRL 181 glycosyl hydrolase family 45 protein (NFIA_028020), partial mRNA	48.5	48.5	0.2	0.003	52.63	XM_001261624.1
Aspergillus fumigatus Af293 endoglucanase, putative (AFUA_7G06740), partial mRNA	48.9	48.9	0.2	0.003	52.63	XM_743744.1
Talaromyces stipitatus ATCC 10500 endoglucanase, putative, mRNA	48.5	48.5	0.2	0.004	52.63	XM_002484164.1
Talaromyces marneffei ATCC 18224 endoglucanase, putative (PMAA_052580), partial mRNA	48.1	48.1	0.2	0.005	52.63	XM_002150023.1
Aspergillus felis strain FM324 chromosome 8	48.9	48.9	0.2	0.005	52.63	CP066510.1
Penicillium oxalicum strain GZ-2 endoglucanase 3 (egl3) mRNA, complete cds	47.4	47.4	0.2	0.009	52.63	KF233752.1
Talaromyces pinophilus strain 1-95 chromosome 4, complete sequence	47.8	47.8	0.2	0.012	52.63	CP017347.1
Talaromyces marneffei isolate 11CN-20-091 chromosome 6, complete sequence	47.8	47.8	0.2	0.012	52.63	CP045658.1
Talaromyces marneffei strain TM4 chromosome 5, complete sequence	47.8	47.8	0.2	0.012	52.63	CP015872.1
Penicillium decumbens strain 114-2 glycoside hydrolase 45 protein (cel45a) gene, complete cds	47	47	0.2	0.019	52.63	EU855738.1
Chrysoporthe sp. MAF-2017a isolate CMW54409 chromosome 2	47	47	0.2	0.021	52.63	CP064903.1
Aspergillus alliaceus RlpA-like double-psi beta-barrel-protein domain-containing protein-containing protein (BDW43DRAFT_313092), partial mRNA	48.9	48.9	0.22	0.001	50	XM_032047508.1
Armillaria ostoyae strain C18/9 genome assembly, chromosome: LG2	182	182	0.9	2e-49	48	LR732076.1
Grosmannia clavigera kw1407 beta-glucanase partial mRNA	45.8	45.8	0.2	0.034	47.37	XM_014317887.1
Clitopilus hobsonii strain QYL-10 chromosome 4	135	173	0.88	5e-34	46.81	CP068000.1
Talaromyces stipitatus ATCC 10500 endoglucanase-5 precursor, putative, mRNA	45.8	45.8	0.22	0.042	45.24	XM_002483084.1
Agaricus bisporus var. bisporus H97 chromosome 6, complete sequence	154	154	0.9	2e-39	43.36	CP015462.1
Agaricus bisporus strain KMCC00540 chromosome 6	154	154	0.9	2e-39	43.36	CP039878.1
PREDICTED: Lingula anatina endoglucanase (LOC106152317), mRNA	58.5	58.5	0.39	2e-06	43.06	XM_013525843.1
Agaricus bisporus var. bisporus strain H39 chromosome 6 sequence	102	191	0.9	2e-39	41.96	CP015475.1
Talaromyces atroroseus hypothetical protein (UA08_06337), partial mRNA	47.8	47.8	0.3	0.01	41.94	XM_020268649.1
Talaromyces rugulosus uncharacterized protein (TRUGW13939_01356), partial mRNA	49.3	49.3	0.35	0.003	41.54	XM_035484557.1
Talaromyces rugulosus strain W13939 chromosome I	49.3	49.3	0.35	0.004	41.54	CP055898.1
Aspergillus nidulans FGSC A4 hypothetical protein (AN6786.2), partial mRNA	46.6	46.6	0.35	0.016	41.54	XM_659298.1
Aspergillus mulundensis Uncharacterized protein (DSM5745_03906), partial mRNA	46.6	46.6	0.35	0.021	41.54	XM_026745922.1
TPA: Aspergillus nidulans FGSC A4 chromosome I	46.6	46.6	0.35	0.035	41.54	BN001301.1
Phialophora attae hypothetical protein (AB675_5513), partial mRNA	59.3	59.3	0.46	6e-07	39.53	XM_018145729.1
Fomitopsis palustris Fpcel45a gene for endoglucanase, complete cds	94.4	190	0.88	9e-33	39.35	AB508816.1
Trametes hirsuta strain 072 chromosome 8, complete sequence	127	127	0.81	2e-30	39.13	CP019381.1
Phialocephala scopiformis glycoside hydrolase mRNA	46.6	46.6	0.35	0.014	38.46	XM_018221897.1
Aureobasidium namibiae CBS 147.97 hypothetical protein partial mRNA	64.7	64.7	0.75	3e-09	37.01	XM_013568610.1
Trichoderma virens Gv29-8 glycoside hydrolase family 45 protein partial mRNA	45.8	45.8	0.45	0.036	35.96	XM_014097368.1
Exophiala dermatitidis NIH/UT8656 hypothetical protein mRNA	65.5	65.5	0.69	1e-08	35.66	XM_009160507.1
Trichoderma harzianum CBS 226.95 carbohydrate-binding module family 1 protein (M431DRAFT_521975), partial mRNA	48.5	48.5	0.54	0.004	35.29	XM_024920487.1
Saitoella complicata NRRL Y-17804 uncharacterized protein (SAICODRAFT_42275), partial mRNA	69.3	69.3	0.74	3e-11	34.75	XM_019168695.1
Talaromyces funiculosus strain X33 chromosome 4	49.7	49.7	0.48	0.003	34.74	CP036226.1
Saitoella complicata NRRL Y-17804 uncharacterized protein (SAICODRAFT_51872), partial mRNA	79.7	79.7	0.83	2e-14	34.68	XM_019169100.1
Cladophialophora carrionii CBS 160.54 hypothetical protein partial mRNA	67.8	67.8	0.75	6e-10	34.64	XM_008726366.1
Aureobasidium pullulans EXF-150 uncharacterized protein (M438DRAFT_394499), mRNA	62	62	0.77	6e-08	34.59	XM_029909166.1
Talaromyces rugulosus strain W13939 chromosome V	53.9	53.9	0.69	0.0001	34.51	CP055902.1
Pseudogymnoascus verrucosus hypothetical protein mRNA	62.8	62.8	0.69	7e-09	34.29	XM_018274774.1
Paraphaeosphaeria sporulosa hypothetical protein partial mRNA	63.5	63.5	0.69	4e-08	34.27	XM_018185011.1
Cladophialophora yegresii CBS 114405 hypothetical protein partial mRNA	67.8	67.8	0.75	7e-10	33.99	XM_007758036.1
PREDICTED: Pomacea canaliculata endoglucanase-like (LOC112570705), mRNA	47	47	0.39	0.02	33.77	XM_025249284.1
Aureobasidium namibiae CBS 147.97 hypothetical protein partial mRNA	58.2	58.2	0.69	6e-07	33.57	XM_013568568.1
Diplodia corticola endoglucanase v-like protein (BKCO1_1000595), partial mRNA	60.5	60.5	0.73	1e-07	33.56	XM_020270009.1
Lasiodiplodia theobromae Endoglucanase v-like protein (LTHEOB_3847), partial mRNA	60.1	60.1	0.75	2e-07	33.55	XM_035512815.1
Talaromyces rugulosus uncharacterized protein (TRUGW13939_09374), partial mRNA	54.3	54.3	0.69	1e-05	33.33	XM_035492496.1
Letharia columbiana uncharacterized protein (HO173_002218), partial mRNA	58.9	58.9	0.73	1e-06	33.12	XM_037304152.1
Lachnellula hyalina Endoglucanase-5 (egl5), partial mRNA	49.3	49.3	0.73	0.001	32.69	XM_031151746.1
Rasamsonia emersonii CBS 393.64 hypothetical protein mRNA	49.7	49.7	0.69	0.0006	32.17	XM_013469976.1
Serpula lacrymans var. lacrymans S7.9 hypothetical protein (SERLADRAFT_415020), mRNA	52.4	52.4	0.8	0.0002	31.95	XM_007317493.1
Letharia columbiana uncharacterized protein (HO173_010528), partial mRNA	53.9	53.9	0.76	4e-05	31.72	XM_037312413.1
Letharia lupina uncharacterized protein (HO133_002134), partial mRNA	54.7	54.7	0.76	5e-05	31.72	XM_037293061.1
Letharia lupina uncharacterized protein (HO133_009646), partial mRNA	59.3	59.3	0.73	9e-07	31.37	XM_037300507.1
Coniophora puteana RWD-64-598 SS2 hypothetical protein partial mRNA	45.8	45.8	0.8	0.033	31.1	XM_007768115.1
Acaromyces ingoldii hypothetical protein (FA10DRAFT_263981), mRNA	49.7	49.7	0.73	0.002	30.19	XM_025520457.1
cds80480_81464 S46.1 Armbor1
Description	Max Score	Total Score	Query Cover	E value	Per. ident	Accession
Sparassis crispa Ubiquitin-conjugating enzyme E2-16 kDa (SCP_0605020), partial mRNA	249	249	0.8	3e-79	64.32	XM_027759635.1
Laccaria bicolor S238N-H82 hypothetical protein partial mRNA	243	243	0.62	1e-78	78.32	XM_001883016.1
Agaricus bisporus var. burnettii JB137-S8 hypothetical protein (AGABI1DRAFT_114991), mRNA	247	247	0.65	1e-77	74.17	XM_007331503.1
Gloeophyllum trabeum ATCC 11539 hypothetical protein mRNA	244	244	0.65	9e-77	72.48	XM_007871867.1
Fibroporia radiculosa predicted protein partial mRNA	242	242	0.75	1e-76	65.71	XM_012330422.1
Mycena indigotica UBIQUITIN-CONJUGAT-2 domain-containing protein (MIND_00600500), partial mRNA	241	241	0.63	2e-76	71.25	XM_037362762.1
Pleurotus ostreatus uncharacterized protein (PC9H_001900), partial mRNA	241	241	0.76	3e-76	64.44	XM_036771546.1
Serpula lacrymans var. lacrymans S7.9 hypothetical protein (SERLADRAFT_471133), mRNA	244	244	0.66	3e-76	71.9	XM_007319931.1
Heterobasidion irregulare TC 32-1 hypothetical protein partial mRNA	234	234	0.62	4e-75	73.29	XM_009554521.1
Dichomitus squalens LYAD-421 SS1 uncharacterized protein (DICSQDRAFT_140756), mRNA	244	244	0.77	4e-75	65.17	XM_007370223.1
Postia placenta MAD-698-R-SB12 hypothetical protein (POSPLADRAFT_1066163), partial mRNA	235	235	0.72	1e-73	65.27	XM_024482046.1
Phanerochaete carnosa HHB-10118-sp uncharacterized protein (PHACADRAFT_259165), partial mRNA	239	239	0.87	5e-73	55.51	XM_007397641.1
Coniophora puteana RWD-64-598 SS2 hypothetical protein mRNA	236	236	0.66	8e-73	69.48	XM_007775845.1
Agaricus bisporus var. bisporus H97 hypothetical protein (AGABI2DRAFT_77446), partial mRNA	231	231	0.63	4e-72	70.67	XM_006456081.1
Schizophyllum commune H4-8 uncharacterized protein (SCHCODRAFT_12064), mRNA	223	223	0.73	7e-69	64.71	XM_003028301.1
Punctularia strigosozonata HHB-11173 SS5 hypothetical protein (PUNSTDRAFT_82588), mRNA	213	213	0.63	6e-64	64.94	XM_007380545.1
Fomitiporia mediterranea MF3/22 uncharacterized protein (FOMMEDRAFT_144366), mRNA	207	207	0.76	2e-62	61.02	XM_007262411.1
Cantharellus anzutake ubiquitin-conjugating enzyme/RWD-like protein (EI90DRAFT_2966277), mRNA	201	201	0.59	1e-58	65.94	XM_039055562.1
Stereum hirsutum FP-91666 SS1 hypothetical protein (STEHIDRAFT_170373), partial mRNA	203	203	0.63	2e-58	53.85	XM_007306985.1
Apiotrichum porosum hypothetical protein (EHS24_001102), partial mRNA	195	195	0.65	5e-58	57.24	XM_028616908.1
Cryptococcus amylolentus CBS 6039 hypothetical protein (L202_06901), partial mRNA	195	195	0.63	1e-57	60.81	XM_019141502.1
Cutaneotrichosporon oleaginosum uncharacterized protein (CC85DRAFT_281873), mRNA	196	196	0.63	1e-57	59.18	XM_018421762.1
Armillaria ostoyae strain C18/9 genome assembly, chromosome: LG11	202	399	0.93	1e-55	57.77	LR732085.1
Kwoniella shandongensis uncharacterized protein (CI109_000029), partial mRNA	189	189	0.62	2e-55	59.44	XM_032001229.1
Cryptococcus neoformans var. neoformans B-3501A hypothetical protein (CNBD4240) partial mRNA	187	187	0.63	3e-55	59.86	XM_770602.1
Kwoniella pini CBS 10737 ubiquitin-conjugating enzyme 4 partial mRNA	188	188	0.65	4e-55	56.29	XM_019153916.1
Tsuchiyaea wingfieldii CBS 7118 ubiquitin-conjugating enzyme 4 (L198_04406), partial mRNA	187	187	0.63	4e-55	58.94	XM_019176525.1
Cryptococcus gattii WM276 Ubiquitin conjugating enzyme partial mRNA	187	187	0.63	4e-55	59.46	XM_003193544.1
Kwoniella dejecticola CBS 10117 ubiquitin-conjugating enzyme 4 partial mRNA	188	188	0.63	4e-55	57.82	XM_018408792.1
Kwoniella mangroviensis CBS 8507 ubiquitin-conjugating enzyme 4 partial mRNA	187	187	0.65	5e-55	55.92	XM_019146799.1
Kwoniella bestiolae CBS 10118 ubiquitin-conjugating enzyme 4 partial mRNA	187	187	0.65	7e-55	55.26	XM_019192754.1
Kockovaella imperatae ubiquitin-conjugating enzyme/RWD-like protein (BD324DRAFT_587374), mRNA	189	189	0.65	6e-54	53.95	XM_022013753.1
Cryptococcus neoformans var. neoformans JEC21 conserved hypothetical protein (CND02120), mRNA	187	187	0.63	6e-54	59.86	XM_570451.2
Cryptococcus neoformans var. grubii H99 ubiquitin-conjugating enzyme 4 (CNAG_01084), mRNA	187	187	0.63	3e-53	60.54	XM_012193914.1
Tremella mesenterica DSM 1558 uncharacterized protein (TREMEDRAFT_18130), partial mRNA	178	178	0.59	2e-52	59.42	XM_007000367.1
Schistosoma japonicum SJCHGC02746 protein mRNA, partial cds	176	176	0.63	2e-51	56.46	AY811864.1
Rhodotorula toruloides NP11 ubiquitin-conjugating enzyme e2-16kda partial mRNA	173	173	0.72	1e-50	50.3	XM_016414163.1
Rhodotorula graminis WP1 uncharacterized protein (RHOBADRAFT_35098), partial mRNA	172	172	0.63	4e-50	53.38	XM_018413255.1
PREDICTED: Pollicipes pollicipes ubiquitin-conjugating enzyme E2-24 kDa-like (LOC119090409), mRNA	172	172	0.65	6e-50	53.29	XM_037213207.1
PREDICTED: Pollicipes pollicipes ubiquitin-conjugating enzyme E2-24 kDa-like (LOC119089416), transcript variant X3, mRNA	172	172	0.65	1e-49	53.29	XM_037212088.1
Melampsora larici-populina 98AG31 uncharacterized protein (MELLADRAFT_47703), mRNA	176	176	0.64	2e-49	56.29	XM_007407781.1
PREDICTED: Pollicipes pollicipes ubiquitin-conjugating enzyme E2-24 kDa-like (LOC119089416), transcript variant X1, mRNA	172	172	0.65	2e-49	53.29	XM_037212086.1
PREDICTED: Pollicipes pollicipes ubiquitin-conjugating enzyme E2-24 kDa-like (LOC119089416), transcript variant X2, mRNA	172	172	0.65	2e-49	53.29	XM_037212087.1
Schistosoma mansoni putative ubiquitin conjugating enzyme E2 partial mRNA	178	178	0.65	4e-49	55.63	XM_018795126.1
Capsaspora owczarzaki ATCC 30864 ubiquitin-conjugating enzyme mRNA	169	169	0.66	6e-49	50.65	XM_004347989.2
Schistosoma japonicum SJCHGC02747 protein mRNA, partial cds	177	177	0.63	6e-49	56.46	AY814691.2
Synthetic construct DNA, clone: pF1KB6933, Homo sapiens UBE2E3 gene for ubiquitin-conjugating enzyme E2E 3, without stop codon, in Flexi system	168	168	0.66	2e-48	50.64	AB528700.1
Homo sapiens ubiquitin-conjugating enzyme E2E 3 (UBC4/5 homolog, yeast) mRNA, complete cds	168	168	0.66	2e-48	50.64	BT019345.1
Synthetic construct Homo sapiens ubiquitin-conjugating enzyme E2E 3 (UBC4/5 homolog, yeast) mRNA, partial cds	168	168	0.66	2e-48	50.64	BT019344.1
PREDICTED: Echeneis naucrates ubiquitin-conjugating enzyme E2 E1-like (LOC115044871), transcript variant X2, mRNA	169	169	0.63	3e-48	52.38	XM_029504171.1
PREDICTED: Elephantulus edwardii ubiquitin-conjugating enzyme E2 E2-like (LOC102844158), mRNA	167	167	0.63	3e-48	51.7	XM_006883342.1
Sus scrofa ubiquitin conjugating enzyme E2 E2 (UBE2E2), mRNA	167	167	0.63	3e-48	51.7	NM_001078672.1
PREDICTED: Phasianus colchicus ubiquitin-conjugating enzyme E2 E1 (LOC116227105), transcript variant X4, mRNA	167	167	0.63	4e-48	51.7	XM_031590225.1
Synthetic construct Xenopus tropicalis clone IMAGE:5308964 ubiquitin conjugating enzyme E2 E3 (ube2e3) gene, encodes complete protein	167	167	0.66	4e-48	50.64	MG132745.1
PREDICTED: Echinops telfairi ubiquitin-conjugating enzyme E2 E2 (LOC101638902), mRNA	167	167	0.63	4e-48	51.7	XM_030887671.1
PREDICTED: Egretta garzetta ubiquitin-conjugating enzyme E2 E2 (LOC104126121), mRNA	167	167	0.63	4e-48	51.7	XM_009638632.2
PREDICTED: Puma concolor ubiquitin-conjugating enzyme E2 E2 (LOC112849310), mRNA	167	167	0.63	4e-48	51.7	XM_025912909.1
PREDICTED: Aplysia californica ubiquitin-conjugating enzyme E2 E1 (LOC101845034), mRNA	171	171	0.65	4e-48	53.29	XM_013088085.2
PREDICTED: Larimichthys crocea ubiquitin-conjugating enzyme E2 E1 (LOC104933086), mRNA	169	169	0.63	4e-48	52.38	XM_027287284.1
PREDICTED: Seriola dumerili ubiquitin-conjugating enzyme E2 E1 (LOC111236900), mRNA	169	169	0.63	5e-48	52.38	XM_022765801.1
PREDICTED: Elephantulus edwardii ubiquitin-conjugating enzyme E2E 1 (UBE2E1), transcript variant X1, mRNA	166	166	0.63	5e-48	51.7	XM_006883343.1
Xenopus laevis ubiquitin-conjugating enzyme UBE2E3, mRNA (cDNA clone MGC:196256 IMAGE:9041163), complete cds	168	168	0.66	5e-48	50.64	BC169529.1
PREDICTED: Puma concolor ubiquitin-conjugating enzyme E2 E1 (LOC112849581), transcript variant X1, mRNA	166	166	0.63	5e-48	51.7	XM_025913246.1
H.sapiens mRNA for ubiquitin conjugating enzyme, UbcH6	166	166	0.63	5e-48	51.7	X92963.1
Xenopus laevis cDNA clone MGC:196260 IMAGE:9041167, complete cds	168	168	0.66	6e-48	50.64	BC169533.1
Salmo salar clone ssal-eve-549-287 Ubiquitin-conjugating enzyme E2 E1 putative mRNA, complete cds	168	168	0.63	6e-48	52.38	BT057192.1
PREDICTED: Austrofundulus limnaeus ubiquitin-conjugating enzyme E2 E1 (LOC106534515), mRNA	169	169	0.63	7e-48	52.38	XM_014031170.1
Esox lucius ubiquitin-conjugating enzyme E2 E1 (LOC105021877), mRNA	169	169	0.63	7e-48	53.06	NM_001304084.1
Cyanidioschyzon merolae strain 10D probable ubiquitin-conjugating enzyme E2 partial mRNA	166	166	0.64	8e-48	51.35	XM_005535071.1
Synthetic construct Homo sapiens clone ccsbBroadEn_02448 UBE2E3 gene, encodes complete protein	168	168	0.66	8e-48	50.64	KJ893054.1
Salmo salar clone ssal-eve-534-384 Ubiquitin-conjugating enzyme E2 E1 putative mRNA, complete cds	168	168	0.63	8e-48	52.38	BT057585.1
PREDICTED: Oncorhynchus nerka ubiquitin-conjugating enzyme E2 E1-like (LOC115104591), mRNA	169	169	0.63	8e-48	52.38	XM_029625952.1
Esox lucius clone eluc-evq-517-214 Ubiquitin-conjugating enzyme E2 E1 putative mRNA, complete cds	169	169	0.63	8e-48	53.06	BT079919.1
Schistosoma haematobium putative ubiquitin conjugating enzyme E2 (MS3_0014978), mRNA	173	173	0.61	8e-48	57.04	XM_012943543.2
PREDICTED: Oryzias latipes ubiquitin-conjugating enzyme E2 E1 (LOC101156678), transcript variant X1, mRNA	169	169	0.63	9e-48	52.38	XM_004078394.4
PREDICTED: Trematomus bernacchii ubiquitin-conjugating enzyme E2 E1 (LOC117468494), transcript variant X1, mRNA	168	168	0.63	9e-48	52.38	XM_034112645.1
PREDICTED: Salmo trutta ubiquitin-conjugating enzyme E2 E1 (LOC115176958), mRNA	168	168	0.63	9e-48	52.38	XM_029737379.1
PREDICTED: Sparus aurata ubiquitin-conjugating enzyme E2 E1-like (LOC115567055), transcript variant X3, mRNA	169	169	0.63	9e-48	52.38	XM_030393239.1
PREDICTED: Myotis davidii ubiquitin-conjugating enzyme E2 E2 (LOC102758312), mRNA	167	167	0.66	9e-48	50.64	XM_006754665.2
PREDICTED: Scophthalmus maximus ubiquitin-conjugating enzyme E2 E1 (LOC118285227), transcript variant X1, mRNA	168	168	0.63	1e-47	52.38	XM_035608723.1
PREDICTED: Salvelinus namaycush ubiquitin-conjugating enzyme E2 E1-like (LOC120048377), mRNA	168	168	0.63	1e-47	52.38	XM_038994301.1
PREDICTED: Tachyglossus aculeatus ubiquitin conjugating enzyme E2 E1 (UBE2E1), transcript variant X4, mRNA	166	166	0.63	1e-47	51.7	XM_038740798.1
Babesia sp. Xinjiang Ubiquitin-conjugating enzyme E2 D2 (ube2d2), partial mRNA	164	164	0.63	1e-47	51.37	XM_029014759.1
Theileria orientalis strain Shintoku ubiquitin carrier protein partial mRNA	164	164	0.63	1e-47	51.37	XM_009693149.1
PREDICTED: Phasianus colchicus ubiquitin-conjugating enzyme E2 E1 (LOC116227105), transcript variant X3, mRNA	166	166	0.63	1e-47	51.7	XM_031590224.1
PREDICTED: Oreochromis aureus ubiquitin-conjugating enzyme E2 E1 (LOC116311342), transcript variant X1, mRNA	169	169	0.63	1e-47	52.38	XM_031728435.1
PREDICTED: Salmo trutta ubiquitin-conjugating enzyme E2 E1-like (LOC115178098), mRNA	168	168	0.63	1e-47	52.38	XM_029739136.1
PREDICTED: Oryzias latipes ubiquitin-conjugating enzyme E2 E1 (LOC101156678), transcript variant X3, mRNA	168	168	0.63	1e-47	52.38	XM_004078396.4
PREDICTED: Megalops cyprinoides ubiquitin-conjugating enzyme E2 E3 (LOC118789062), mRNA	168	168	0.66	1e-47	50.64	XM_036545364.1
PREDICTED: Scophthalmus maximus ubiquitin-conjugating enzyme E2 E1 (LOC118285227), transcript variant X3, mRNA	169	169	0.63	1e-47	52.38	XM_035608725.1
Sus scrofa clone rfat0126_m4.y1.abd, mRNA sequence	166	166	0.66	1e-47	50	AY610396.1
PREDICTED: Oncorhynchus nerka ubiquitin-conjugating enzyme E2 E1-like (LOC115141124), transcript variant X2, mRNA	168	168	0.63	1e-47	52.38	XM_029679786.1
PREDICTED: Oncorhynchus nerka ubiquitin-conjugating enzyme E2 E1-like (LOC115141124), transcript variant X1, mRNA	168	168	0.63	1e-47	52.38	XM_029679785.1
PREDICTED: Oncorhynchus tshawytscha ubiquitin-conjugating enzyme E2 E1 (LOC112223011), transcript variant X2, mRNA	168	168	0.63	1e-47	52.38	XM_024385925.1
PREDICTED: Oreochromis aureus ubiquitin-conjugating enzyme E2 E1 (LOC116311342), transcript variant X2, mRNA	169	169	0.63	1e-47	52.38	XM_031728436.1
PREDICTED: Neolamprologus brichardi ubiquitin-conjugating enzyme E2 E1 (LOC102781296), transcript variant X2, mRNA	169	169	0.63	1e-47	52.38	XM_006801780.2
Synthetic construct Homo sapiens clone ccsbBroadEn_01737 UBE2E2 gene, encodes complete protein	167	167	0.63	1e-47	51.7	KJ892343.1
PREDICTED: Pungitius pungitius ubiquitin-conjugating enzyme E2 E1-like (LOC119198034), mRNA	169	169	0.63	1e-47	52.38	XM_037454853.1
PREDICTED: Salmo salar ubiquitin-conjugating enzyme E2 E1-like (LOC106605267), mRNA	168	168	0.63	1e-47	52.38	XM_014200714.1
PREDICTED: Anabas testudineus ubiquitin-conjugating enzyme E2 E1-like (LOC113169868), mRNA	169	169	0.63	1e-47	52.38	XM_026371615.1

## Sheet: Armcep1 S262.2 and S270.2
Armcep1 S262.2 and S270.2
cds2002949_2004026 S262.2 Armcep1
Description	Max Score	Total Score	Query Cover	E value	Per. ident	Accession
Armillaria ostoyae strain C18/9 genome assembly, chromosome: LG5	152	382	0.93	2e-89	60.56	LR732079.1
Heterobasidion irregulare TC 32-1 hypothetical protein partial mRNA	220	220	0.69	2e-68	58.42	XM_009546989.1
Agaricus bisporus var. bisporus strain H39 chromosome 5, complete sequence	152	152	0.46	1e-37	55.7	CP015474.1
Agaricus bisporus var. bisporus H97 chromosome 5, complete sequence	152	152	0.46	1e-37	55.7	CP015461.1
Agaricus bisporus strain KMCC00540 chromosome 5	152	152	0.46	1e-37	55.7	CP039877.1
Gloeophyllum trabeum ATCC 11539 hypothetical protein mRNA	257	257	0.93	2e-80	53.57	XM_007870715.1
Phanerochaete carnosa HHB-10118-sp uncharacterized protein (PHACADRAFT_252400), mRNA	254	254	0.93	1e-79	51.97	XM_007393489.1
Trametes versicolor FP-101664 SS1 hypothetical protein mRNA	244	244	0.93	4e-75	51.97	XM_008041438.1
Sparassis crispa predicted protein (SCP_1202430), partial mRNA	243	243	0.92	5e-74	51.79	XM_027763129.1
Punctularia strigosozonata HHB-11173 SS5 hypothetical protein (PUNSTDRAFT_139307), partial mRNA	246	246	0.93	1e-77	51.19	XM_007389005.1
Cladonia uncialis subsp. uncialis clone SPAdes23 genomic sequence	124	124	0.49	6e-28	51.08	MG777491.1
Metarhizium robertsii ARSEF 23 FK506 suppressor Sfk1 mRNA	116	116	0.51	3e-27	51.03	XM_007824808.1
Schizophyllum commune H4-8 uncharacterized protein (SCHCODRAFT_257873), mRNA	238	238	0.9	4e-71	50.41	XM_003029540.1
Metarhizium brunneum ARSEF 3297 FK506 suppressor Sfk1 partial mRNA	117	117	0.51	7e-28	50.34	XM_014691254.1
Metarhizium acridum CQMa 102 hypothetical protein partial mRNA	115	115	0.51	3e-27	50.34	XM_007810579.1
Serpula lacrymans var. lacrymans S7.9 hypothetical protein (SERLADRAFT_468361), mRNA	230	230	0.91	9e-70	49.4	XM_007318641.1
Phialemoniopsis curvata uncharacterized protein (E0L32_004747), partial mRNA	122	122	0.53	5e-29	49.33	XM_031139192.1
Fomitiporia mediterranea MF3/22 uncharacterized protein (FOMMEDRAFT_144900), partial mRNA	222	222	0.91	7e-68	49.21	XM_007263367.1
Letharia lupina uncharacterized protein (HO133_008721), partial mRNA	141	141	0.58	2e-36	49.08	XM_037299585.1
Letharia columbiana uncharacterized protein (HO173_006080), partial mRNA	140	140	0.58	3e-36	49.08	XM_037307991.1
Fibroporia radiculosa predicted protein partial mRNA	240	240	0.93	2e-75	49.01	XM_012328136.1
Postia placenta MAD-698-R-SB12 hypothetical protein (POSPLADRAFT_1041175), mRNA	237	237	0.92	2e-72	48.8	XM_024477854.1
Agaricus bisporus var. bisporus H97 hypothetical protein (AGABI2DRAFT_66531), partial mRNA	231	231	0.92	9e-72	48.8	XM_006459159.1
Mycena indigotica uncharacterized protein (MIND_00220000), partial mRNA	229	229	0.92	2e-71	48.64	XM_037359090.1
Pochonia chlamydosporia 170 FK506 suppressor Sfk1 (VFPPC_18009), partial mRNA	117	117	0.57	2e-27	48.45	XM_022429673.1
Glarea lozoyensis ATCC 20868 hypothetical protein mRNA	136	136	0.56	1e-34	47.8	XM_008081488.1
Thermothielavioides terrestris NRRL 8126 uncharacterized protein (THITE_2108492), mRNA	117	117	0.55	6e-27	47.77	XM_003649649.1
Pseudocercospora fijiensis CIRAD86 uncharacterized protein (MYCFIDRAFT_49772), mRNA	129	129	0.56	4e-31	47.5	XM_007930639.1
Blastomyces gilchristii SLH14081 suppressor Sfk1 (BDBG_01770), mRNA	124	124	0.54	3e-28	47.4	XM_031720476.1
Pseudovirgaria hyperparasitica uncharacterized protein (EJ05DRAFT_477320), mRNA	139	139	0.57	5e-34	47.2	XM_033744228.1
Dichomitus squalens LYAD-421 SS1 uncharacterized protein (DICSQDRAFT_144301), partial mRNA	229	229	0.92	7e-71	47.2	XM_007362271.1
Marssonina brunnea f. sp. 'multigermtubi' MB_m1 hypothetical protein (MBM_07813), mRNA	134	134	0.55	9e-34	47.1	XM_007295640.1
PREDICTED: Quercus suber protein SFK1-like (LOC112002669), mRNA	122	122	0.57	2e-29	46.88	XM_024034823.1
Thermothelomyces thermophilus ATCC 42464 uncharacterized protein (MYCTH_2302276), mRNA	122	122	0.56	8e-28	46.88	XM_003662060.1
Verticillium nonalfalfae uncharacterized protein (D7B24_001021), partial mRNA	126	126	0.56	6e-31	46.84	XM_028635266.1
Stereum hirsutum FP-91666 SS1 hypothetical protein (STEHIDRAFT_48451), partial mRNA	218	218	0.93	4e-67	46.83	XM_007299197.1
Penicillium expansum Frag1/DRAM/Sfk1 (PEX2_051010), partial mRNA	123	123	0.5	9e-30	46.81	XM_016742376.1
Coccidioides immitis RS FK506 suppressor Sfk1 (CIMG_11931), partial mRNA	122	122	0.55	5e-28	46.79	XM_012358740.1
Exophiala mesophila hypothetical protein mRNA	127	127	0.56	2e-29	46.54	XM_016366306.1
Trematosphaeria pertusa uncharacterized protein (BU26DRAFT_534655), partial mRNA	138	138	0.56	2e-35	46.5	XM_033831227.1
Hyaloscypha bicolor E uncharacterized protein (K444DRAFT_618995), mRNA	122	122	0.55	3e-28	46.45	XM_024881431.1
Aspergillus oryzae RIB40 unnamed protein product (AO090003000040), partial mRNA	116	116	0.54	3e-27	46.41	XM_001819228.3
Trichoderma atroviride IMI 206040 hypothetical protein partial mRNA	120	120	0.56	2e-28	46.25	XM_014093215.1
Trametes hirsuta strain 072 chromosome 7, complete sequence	176	250	0.9	3e-50	46.22	CP019380.1
Verticillium dahliae VdLs.17 uncharacterized protein (VDAG_01407), partial mRNA	125	125	0.56	2e-30	46.2	XM_009650293.1
Cladophialophora psammophila CBS 110553 hypothetical protein partial mRNA	122	122	0.56	4e-29	46.2	XM_007741154.1
Cladophialophora bantiana CBS 173.52 hypothetical protein partial mRNA	122	122	0.56	6e-29	46.2	XM_016758299.1
Verticillium dahliae VdLs.17 chromosome 1, complete sequence	126	126	0.56	9e-29	46.2	CP010980.1
Verticillium dahliae JR2 chromosome 1, complete sequence	126	126	0.56	9e-29	46.2	CP009075.1
Coccidioides posadasii C735 delta SOWgp hypothetical protein (CPC735_000880), partial mRNA	119	119	0.55	4e-28	46.15	XM_003066843.1
Penicillium digitatum Pd1 hypothetical protein mRNA	121	121	0.5	4e-29	46.1	XM_014675514.1
Penicillium arizonense hypothetical protein (PENARI_c001G05175), partial mRNA	117	117	0.5	1e-27	46.1	XM_022626531.1
Mytilinidion resinicola uncharacterized protein (BDZ99DRAFT_462994), mRNA	134	134	0.57	1e-32	45.96	XM_033719977.1
Phialocephala scopiformis hypothetical protein mRNA	130	130	0.55	8e-31	45.81	XM_018215251.1
Aaosphaeria arxii CBS 175.79 uncharacterized protein (BU24DRAFT_492192), mRNA	132	132	0.55	1e-31	45.51	XM_033533880.1
Exophiala dermatitidis NIH/UT8656 hypothetical protein partial mRNA	124	124	0.55	6e-30	45.51	XM_009154513.1
Zymoseptoria tritici IPO323 SFK1-like membrane protein (MYCGRDRAFT_73835), partial mRNA	127	127	0.56	3e-30	45	XM_003851169.1
Trichoderma gamsii FK506 suppressor Sfk1 (TGAM01_v200719), partial mRNA	117	117	0.56	1e-27	45	XM_018807475.1
Fonsecaea pedrosoi CBS 271.37 hypothetical protein partial mRNA	119	119	0.56	7e-28	44.94	XM_013428902.1
Capronia coronata CBS 617.96 hypothetical protein partial mRNA	124	124	0.55	1e-29	44.87	XM_007722025.1
Coniophora puteana RWD-64-598 SS2 hypothetical protein partial mRNA	223	223	0.92	1e-67	44.8	XM_007767661.1
Arthrobotrys oligospora ATCC 24927 hypothetical protein mRNA	155	155	0.72	2e-42	44.55	XM_011122679.1
Candida hispaniensis genome assembly, chromosome: D	123	123	0.55	1e-27	44.52	LS992273.1
Ramularia collo-cygni related to FK506 suppressor Sfk1 (RCC_04034), partial mRNA	127	127	0.57	3e-31	44.44	XM_023769316.1
Endocarpon pusillum Z07020 hypothetical protein mRNA	121	121	0.56	1e-28	44.3	XM_007788590.1
Fonsecaea monophora hypothetical protein (AYO21_03653), partial mRNA	119	119	0.56	1e-27	44.3	XM_022653627.1
Fonsecaea nubica hypothetical protein (AYO20_07149), partial mRNA	118	118	0.56	2e-27	44.3	XM_022645436.1
Exophiala spinifera hypothetical protein partial mRNA	119	119	0.55	8e-28	44.23	XM_016379292.1
Podospora comata strain T genome assembly, chromosome: 2	121	121	0.54	4e-27	44.23	LR026965.1
Podospora anserina S mat+ genomic DNA chromosome 2, supercontig 2	121	121	0.54	6e-27	44.23	CU640366.1
Podospora anserina genomic DNA, chromosome 2	121	121	0.54	6e-27	44.23	FO904937.1
Saitoella complicata NRRL Y-17804 uncharacterized protein (SAICODRAFT_59288), partial mRNA	125	125	0.55	1e-30	44.16	XM_019169675.1
Penicillium arizonense hypothetical protein (PENARI_c019G09689), partial mRNA	115	115	0.51	4e-27	43.84	XM_022634861.1
Aureobasidium namibiae CBS 147.97 hypothetical protein partial mRNA	117	117	0.57	4e-28	43.75	XM_013574460.1
Capronia epimyces CBS 606.96 hypothetical protein partial mRNA	117	117	0.55	4e-27	43.59	XM_007737879.1
Podospora anserina S mat+ uncharacterized protein (PODANS_2_5950), partial mRNA	124	124	0.56	2e-29	43.48	XM_001911327.1
Aplosporella prunicola CBS 121167 uncharacterized protein (K452DRAFT_228016), partial mRNA	122	122	0.56	5e-29	42.68	XM_033536932.1
Coprinopsis cinerea okayama7#130 hypothetical protein (CC1G_07070), partial mRNA	187	187	0.9	5e-55	42.44	XM_001836371.2
Sordaria macrospora k-hell uncharacterized protein (SMAC_02535), partial mRNA	140	140	0.78	4e-36	42.4	XM_003352052.1
Alternaria arborescens hypothetical protein (AA0111_g9228), partial mRNA	127	127	0.56	6e-31	42.04	XM_028655763.1
Alternaria alternata hypothetical protein partial mRNA	127	127	0.56	6e-31	42.04	XM_018534397.1
Neurospora crassa OR74A FK506 suppressor Sfk1 (NCU03660), mRNA	135	135	0.78	3e-32	41.47	XM_955647.2
Neurospora crassa DNA linkage group V BAC clone B2F7	135	135	0.77	1e-31	41.12	AL451013.1
Pyrenophora tritici-repentis Pt-1C-BFP conserved hypothetical protein, mRNA	125	125	0.58	2e-29	41.1	XM_001933154.1
Neurospora tetrasperma FGSC 2508 hypothetical protein mRNA	132	132	0.78	2e-32	40.55	XM_009850061.1
Xylona heveae TC161 hypothetical protein mRNA	132	132	0.78	3e-32	40.28	XM_018328867.1
Pseudogymnoascus verrucosus hypothetical protein mRNA	139	139	0.78	4e-36	39.81	XM_018276579.1
Lachnellula hyalina Protein sfk1 (sfk1), partial mRNA	140	140	0.74	3e-36	39.71	XM_031153619.1
Tuber melanosporum Mel28 hypothetical protein (GSTUM_00011963001) mRNA, complete cds	151	151	0.91	1e-40	39.52	XM_002842253.1
Paraphaeosphaeria sporulosa hypothetical protein partial mRNA	127	127	0.8	7e-31	38.18	XM_018174954.1
Baudoinia panamericana UAMH 10762 uncharacterized protein (BAUCODRAFT_117653), mRNA	131	131	0.82	2e-31	38.05	XM_007683500.1
Zasmidium cellare ATCC 36951 uncharacterized protein (M409DRAFT_21007), partial mRNA	124	124	0.79	4e-30	37.44	XM_033805656.1
Exserohilum turcica Et28A uncharacterized protein (SETTUDRAFT_100740), partial mRNA	126	126	0.72	1e-30	37.25	XM_008033263.1
Geosmithia morbida Frag1/DRAM/Sfk1 family (GMORB2_3306), partial mRNA	117	117	0.78	3e-27	36.57	XM_035465282.1
Aspergillus candidus putative FK506 suppressor Sfk1 (BDW47DRAFT_108815), mRNA	120	120	0.88	5e-27	36.55	XM_024813321.1
Bipolaris sorokiniana ND90Pr uncharacterized protein (COCSADRAFT_227511), mRNA	121	121	0.72	1e-28	35.78	XM_007704195.1
Pseudogymnoascus destructans hypothetical protein (VC83_02969), partial mRNA	119	119	0.79	2e-28	35.75	XM_024466619.1
Aspergillus campestris IBT 28561 putative FK506 suppressor Sfk1 (P168DRAFT_268612), mRNA	119	119	0.88	5e-27	35.74	XM_024835101.1
Penicillium expansum Frag1/DRAM/Sfk1 (PEX2_022760), partial mRNA	117	117	0.89	6e-28	34.55	XM_016739551.1
Penicillium chrysogenum Wisconsin 54-1255 hypothetical protein (Pc14g01490) mRNA, complete cds	120	120	0.88	2e-28	33.2	XM_002560097.1
cds2004224_2008299 S262.2 Armcep1
Description	Max Score	Total Score	Query Cover	E value	Per. ident	Accession
Pleurotus ostreatus mRNA, regulated by blue-light stimulation, clone: MK-2010-02	181	181	0.09	6e-49	73.39	AB551954.1
Trametes hirsuta strain 072 chromosome 7, complete sequence	169	216	0.17	4e-45	66.98	CP019380.1
Armillaria ostoyae strain C18/9 genome assembly, chromosome: LG5	660	2033	1	0	66.14	LR732079.1
Postia placenta MAD-698-R-SB12 hypothetical protein (POSPLADRAFT_1152296), partial mRNA	196	196	0.11	5e-54	62.31	XM_024486644.1
Pleurotus ostreatus mRNA, regulated by blue-light stimulation, clone: MK-2010-30	738	738	0.52	0	60.77	AB551982.1
Agaricus bisporus strain KMCC00540 chromosome 5	388	1348	0.74	2e-174	60.65	CP039877.1
Agaricus bisporus var. bisporus H97 chromosome 5, complete sequence	388	1348	0.74	2e-174	60.65	CP015461.1
Agaricus bisporus var. bisporus strain H39 chromosome 5, complete sequence	388	1348	0.74	2e-174	60.65	CP015474.1
Laccaria bicolor S238N-H82 hypothetical protein partial mRNA	211	211	0.15	2e-55	60.47	XM_001880888.1
Pleurotus ostreatus uncharacterized protein (PC9H_009561), partial mRNA	687	687	0.49	0	59.86	XM_036779060.1
Gloeophyllum trabeum ATCC 11539 hypothetical protein partial mRNA	185	185	0.12	4e-50	58.27	XM_007870492.1
Heterobasidion irregulare TC 32-1 hypothetical protein partial mRNA	178	178	0.11	5e-48	58.14	XM_009546988.1
Mycena indigotica C2 domain-containing protein (MIND_00220200), partial mRNA	687	687	0.53	0	58.08	XM_037359092.1
Agaricus bisporus var. burnettii JB137-S8 hypothetical protein (AGABI1DRAFT_59499), mRNA	691	691	0.52	0	57.33	XM_007330301.1
Agaricus bisporus var. bisporus H97 hypothetical protein (AGABI2DRAFT_218206), mRNA	688	688	0.52	0	57.33	XM_006459161.1
Agaricus bisporus var. burnettii JB137-S8 hypothetical protein (AGABI1DRAFT_59498), partial mRNA	219	219	0.16	6e-61	56.38	XM_007330300.1
Phanerochaete carnosa HHB-10118-sp uncharacterized protein (PHACADRAFT_252455), mRNA	172	172	0.11	2e-45	55.7	XM_007393520.1
Trametes versicolor FP-101664 SS1 hypothetical protein partial mRNA	199	199	0.15	5e-55	55.11	XM_008041408.1
Ganoderma boninense Q9UW87 gene for MRP-like transporter	194	194	0.15	2e-48	54.39	LR724670.1
Laccaria bicolor S238N-H82 hypothetical protein partial mRNA	642	642	0.52	0	53.55	XM_001880889.1
Mycena indigotica C2 domain-containing protein (MIND_00220100), partial mRNA	189	189	0.15	6e-47	52.81	XM_037359091.1
Punctularia strigosozonata HHB-11173 SS5 hypothetical protein (PUNSTDRAFT_77696), partial mRNA	190	190	0.15	1e-51	52.63	XM_007388990.1
Stereum hirsutum FP-91666 SS1 hypothetical protein (STEHIDRAFT_73193), mRNA	196	196	0.15	2e-48	52.22	XM_007299403.1
Heterobasidion irregulare TC 32-1 hypothetical protein partial mRNA	624	624	0.52	0	51.31	XM_009546986.1
Agaricus bisporus var. bisporus H97 hypothetical protein (AGABI2DRAFT_218205), mRNA	223	223	0.2	7e-59	50	XM_006459160.1
Sparassis crispa Oligomycin resistance ATP-dependent permease YOR1 (SCP_1301680), partial mRNA	191	191	0.17	3e-45	49.02	XM_027763465.1
Mucor circinelloides f. circinelloides strain Mucho SideA gene, complete cds	176	405	0.53	2e-95	48.92	KJ999702.1
Coprinopsis cinerea okayama7#130 hypothetical protein (CC1G_07068), partial mRNA	481	481	0.48	1e-154	48.48	XM_001836369.2
Lichtheimia ramosa strain KPH11 chromosome 03, complete sequence	179	415	0.51	4e-92	48.45	CP031825.1
Lichtheimia ramosa strain JMRC FSU:6197 genome assembly, scaffold: SCAF1	179	415	0.51	4e-92	48.45	LK023313.1
Fomitiporia mediterranea MF3/22 uncharacterized protein (FOMMEDRAFT_77011), partial mRNA	167	167	0.15	2e-43	45.35	XM_007263292.1
Stereum hirsutum FP-91666 SS1 hypothetical protein (STEHIDRAFT_91418), mRNA	494	494	0.52	1e-155	44.9	XM_007300021.1
Mycena indigotica uncharacterized protein (MIND_00220300), partial mRNA	518	518	0.52	4e-167	44.83	XM_037359093.1
Schizophyllum commune H4-8 uncharacterized protein (SCHCODRAFT_66849), partial mRNA	214	214	0.22	1e-58	44.78	XM_003033916.1
Fibroporia radiculosa predicted protein partial mRNA	210	210	0.21	2e-54	44.2	XM_012325304.1
Lichtheimia ramosa strain KPH11 chromosome 08, complete sequence	168	445	0.61	6e-91	43.78	CP031830.1
Lichtheimia ramosa strain JMRC FSU:6197 genome assembly, scaffold: SCAF3	168	445	0.61	6e-91	43.78	LK023335.1
Agaricus bisporus var. burnettii JB137-S8 hypothetical protein (AGABI1DRAFT_121041), mRNA	508	508	0.52	6e-163	43.51	XM_007330400.1
Pleurotus ostreatus uncharacterized protein (PC9H_009560), partial mRNA	504	504	0.52	6e-162	43.44	XM_036779059.1
Agaricus bisporus var. bisporus H97 hypothetical protein (AGABI2DRAFT_183956), mRNA	506	506	0.52	3e-162	43.35	XM_006459162.1
Dichomitus squalens LYAD-421 SS1 uncharacterized protein (DICSQDRAFT_178204), partial mRNA	197	197	0.22	6e-49	41.99	XM_007362291.1
Heterobasidion irregulare TC 32-1 hypothetical protein partial mRNA	486	486	0.52	8e-154	41.64	XM_009546985.1
Phycomyces blakesleeanus NRRL 1555(-) hypothetical protein mRNA	457	457	0.52	4e-141	41.41	XM_018429091.1
Coniophora puteana RWD-64-598 SS2 hypothetical protein mRNA	134	134	0.12	5e-28	40.59	XM_007769767.1
Coniophora puteana RWD-64-598 SS2 hypothetical protein mRNA	181	181	0.22	1e-42	40.56	XM_007767799.1
Coprinopsis cinerea okayama7#130 hypothetical protein (CC1G_07067), partial mRNA	446	446	0.52	1e-139	40	XM_001836368.2
Stereum hirsutum FP-91666 SS1 hypothetical protein (STEHIDRAFT_91415), mRNA	457	457	0.52	4e-143	39.45	XM_007300020.1
Laccaria bicolor S238N-H82 hypothetical protein partial mRNA	466	466	0.52	3e-147	39.18	XM_001880890.1
Rhizopus microsporus ATCC 52813 hypothetical protein (RHIMIDRAFT_247918), partial mRNA	433	433	0.52	1e-134	38.99	XM_023610462.1
Pleurotus ostreatus uncharacterized protein (PC9H_009562), partial mRNA	216	216	0.38	2e-56	37.78	XM_036779061.1
Coprinopsis cinerea okayama7#130 hypothetical protein (CC1G_07069), partial mRNA	248	248	0.39	3e-67	37.78	XM_001836370.2
Aspergillus niger contig An05c0050, genomic contig	106	184	0.36	8e-36	36.57	AM270105.1
Armillaria ostoyae strain C18/9 genome assembly, chromosome: LG11	307	307	0.5	1e-81	36.41	LR732085.1
Rhizophagus irregularis DAOM 181602=DAOM 197198 hypothetical protein (GLOIN_2v1590112), mRNA	357	357	0.52	1e-105	36.38	XM_025316703.1
Chaetomium globosum CBS 148.51 hypothetical protein (CHGG_05341) partial mRNA	165	165	0.26	4e-40	35.03	XM_001221435.1
Aspergillus alliaceus IucC family-domain-containing protein (BDW43DRAFT_303443), partial mRNA	182	182	0.36	1e-44	34.03	XM_032045412.1
Aspergillus bombycis hypothetical protein (ABOM_004343), partial mRNA	190	190	0.36	3e-47	33.26	XM_022531473.1
Aspergillus nomius NRRL 13137 uncharacterized protein (ANOM_008953), partial mRNA	187	187	0.36	3e-46	33.11	XM_015554209.1
Pseudocercospora fijiensis CIRAD86 uncharacterized protein (MYCFIDRAFT_162844), mRNA	198	198	0.38	6e-50	33.03	XM_007926421.1
Aspergillus terreus NIH2624 predicted protein (ATEG_09295) partial mRNA	150	150	0.33	4e-34	32.73	XM_001217916.1
Aspergillus tanneri siderophore (ATNIH1004_007448), partial mRNA	168	168	0.32	1e-40	32.72	XM_033572072.1
Aspergillus glaucus CBS 516.65 hypothetical protein (ASPGLDRAFT_67965), partial mRNA	178	178	0.39	3e-43	32.62	XM_022549209.1
Fonticula alba hypothetical protein mRNA	194	194	0.37	2e-47	32.54	XM_009499650.1
Aspergillus eucalypticola CBS 122712 uncharacterized protein (BO83DRAFT_339624), partial mRNA	189	189	0.36	9e-47	32.49	XM_025528552.1
Aspergillus pseudonomius IucC family-domain-containing protein (BDV37DRAFT_295393), partial mRNA	184	184	0.36	4e-45	32.42	XM_032089869.1
Aspergillus welwitschiae IucC family-domain-containing protein (BDQ94DRAFT_184091), partial mRNA	191	191	0.36	5e-47	32.25	XM_026774556.1
Aspergillus pseudotamarii IucC family-domain-containing protein (BDV38DRAFT_277513), partial mRNA	195	195	0.38	1e-48	32.24	XM_032058508.1
Aspergillus niger CBS 513.88 hypothetical protein, mRNA	189	189	0.36	1e-46	32.09	XM_001390712.2
Aspergillus steynii IBT 23096 uncharacterized protein (P170DRAFT_364958), partial mRNA	171	171	0.36	2e-41	31.85	XM_024844676.1
Zymoseptoria tritici IPO323 uncharacterized protein (MYCGRDRAFT_23189), partial mRNA	138	138	0.29	1e-31	31.75	XM_003857413.1
Aspergillus caelatus IucC family-domain-containing protein (BDV27DRAFT_167169), partial mRNA	181	181	0.38	6e-44	31.43	XM_032074407.1
Zymoseptoria tritici ST99CH_3D7 genome assembly, chromosome: 1	141	224	0.41	2e-31	31.37	LT853692.1
Aspergillus vadensis CBS 113365 hypothetical protein (BO88DRAFT_368042), mRNA	181	181	0.36	2e-43	31.19	XM_025704096.1
Aspergillus novofumigatus IBT 16806 uncharacterized protein (P174DRAFT_510732), partial mRNA	160	160	0.39	5e-37	31.06	XM_024831712.1
Zymoseptoria tritici ST99CH_1E4 genome assembly, chromosome: ZT1E4_chr_1	140	224	0.41	3e-31	30.83	LT854253.1
Zymoseptoria tritici ST99CH_3D1 genome assembly, chromosome: ZT3D1_chr_1	140	223	0.41	3e-31	30.83	LT854273.1
Zymoseptoria tritici ST99CH_1A5 genome assembly, chromosome: 1	140	223	0.41	3e-31	30.83	LT882676.1
Aspergillus tubingensis IucC family-domain-containing protein (AtWU_03415), partial mRNA	173	173	0.36	5e-41	30.77	XM_035498527.1
Aspergillus piperis CBS 112811 hypothetical protein (BO85DRAFT_471749), partial mRNA	172	172	0.36	1e-40	30.51	XM_025662501.1
Acaromyces ingoldii hypothetical protein (FA10DRAFT_293453), partial mRNA	152	152	0.37	7e-34	29.89	XM_025524425.1
Aspergillus fischeri NRRL 181 conserved hypothetical protein (NFIA_061730), partial mRNA	142	142	0.33	3e-32	29.85	XM_001262908.1
Aspergillus fischeri NRRL 181 uncharacterized protein (NFIA_061740), partial mRNA	144	144	0.33	8e-33	29.74	XM_001262909.1
Arthroderma uncinatum uncharacterized protein (GIQ15_06133), partial mRNA	164	164	0.33	2e-38	29.65	XM_033553550.1
Cercospora beticola hypothetical protein (CB0940_06892), partial mRNA	161	161	0.37	2e-37	29.52	XM_023599633.1
Aspergillus niger CBS 513.88 hypothetical protein, mRNA	163	163	0.45	2e-38	29.47	XM_001401884.2
Aspergillus lacticoffeatus CBS 101883 hypothetical protein (BO96DRAFT_443477), partial mRNA	164	164	0.45	4e-38	29.47	XM_025601684.1
Penicillium chrysogenum Wisconsin 54-1255 hypothetical protein (Pc13g11520) mRNA, complete cds	187	187	0.45	3e-46	29.44	XM_002559523.1
Aspergillus costaricaensis CBS 115574 hypothetical protein (BO79DRAFT_217461), partial mRNA	161	161	0.36	6e-37	29.01	XM_025683366.1
Penicillium chrysogenum Wisconsin 54-1255 complete genome, contig Pc00c13	140	171	0.43	5e-32	28.92	AM920428.1
Fusarium graminearum PH-1 hypothetical protein partial mRNA	136	136	0.35	1e-29	28.71	XM_011327711.1
Aspergillus novofumigatus IBT 16806 uncharacterized protein (P174DRAFT_444983), mRNA	141	141	0.35	2e-30	28.24	XM_024828224.1
Aspergillus felis strain FM324 chromosome 2	134	134	0.33	3e-27	28.23	CP066504.1
Aspergillus thermomutatus hypothetical protein (CDV56_108768), partial mRNA	145	145	0.35	4e-32	28.21	XM_026762387.1
Aspergillus tubingensis IucC family-domain-containing protein (AtWU_03005), partial mRNA	164	164	0.46	1e-38	28.08	XM_035498118.1
Metarhizium robertsii ARSEF 23 Aerobactin siderophore biosynthesis, IucA/IucC mRNA	140	140	0.35	1e-29	27.6	XM_007819030.2
Talaromyces rugulosus uncharacterized protein (TRUGW13939_01406), partial mRNA	139	139	0.35	4e-30	27.19	XM_035484606.1
Metarhizium brunneum ARSEF 3297 Aerobactin siderophore biosynthesis, IucA/IucC partial mRNA	137	137	0.36	1e-28	27.08	XM_014687487.1
Aspergillus mulundensis hypothetical protein (DSM5745_07500), partial mRNA	132	258	0.4	6e-27	26.8	XM_026749516.1
Aspergillus welwitschiae hypothetical protein (BDQ94DRAFT_177097), mRNA	139	139	0.45	2e-29	26.73	XM_026772820.1
Aspergillus lentulus putative protein KIAA1109 (IFM58399_01347), partial mRNA	134	134	0.39	8e-28	26.06	XM_033555780.1
Armcep1 S270.2
cds1381694_1383232 S270.2 Armcep1
Description	Max Score	Total Score	Query Cover	E value	Per. ident	Accession
Armillaria ostoyae strain C18/9 genome assembly, chromosome: LG11	165	290	0.54	3e-68	64.54	LR732085.1
Trametes hirsuta strain 072 chromosome 9, complete sequence	85.9	85.9	0.22	5e-14	55.29	CP019382.1
Agaricus bisporus var. bisporus H97 chromosome 12 sequence	67.8	67.8	0.18	5e-08	52.31	CP015468.1
Coniophora puteana RWD-64-598 SS2 hypothetical protein mRNA	82.4	82.4	0.23	7e-14	51.22	XM_007776238.1
Coprinopsis cinerea okayama7#130 soluble N-ethylmaleimide-sensitive factor attachment protein receptor (CC1G_06483), partial mRNA	74.3	74.3	0.22	1e-10	48.75	XM_001835028.2
Agaricus bisporus strain KMCC00540 chromosome 12	68.2	68.2	0.2	3e-08	46.58	CP039884.1
Agaricus bisporus var. bisporus strain H39 chromosome 12, complete sequence	68.2	68.2	0.2	3e-08	46.58	CP015481.1
Cryptococcus neoformans var. neoformans B-3501A hypothetical protein (CNBH3900) partial mRNA	66.6	66.6	0.22	2e-08	46.25	XM_768845.1
Cryptococcus neoformans var. neoformans JEC21 SNAP receptor, putative (CNI04090), mRNA	66.6	66.6	0.22	3e-08	46.25	XM_024657893.1
Cryptococcus neoformans var. grubii H99 syntaxin 8 (CNAG_04270), mRNA	65.5	65.5	0.22	9e-08	45	XM_012196313.1
Cryptococcus gattii WM276 SNAP receptor, putative partial mRNA	59.7	59.7	0.21	4e-06	44.74	XM_003195720.1
Mycena indigotica t-SNARE coiled-coil-like proteiny domain-containing protein (MIND_00606000), partial mRNA	123	123	0.48	3e-29	44.67	XM_037362815.1
Tremella mesenterica DSM 1558 uncharacterized protein (TREMEDRAFT_66698), partial mRNA	64.3	64.3	0.22	1e-07	44.44	XM_007001803.1
Cryptococcus gattii VGII R265 chromosome 8, complete sequence	50.8	50.8	0.18	0.011	43.94	CP025766.1
Cryptococcus neoformans var. neoformans JEC21 chromosome 9 sequence	50.4	50.4	0.18	0.014	43.94	AE017349.1
Cryptococcus gattii WM276 chromosome H, complete sequence	49.7	49.7	0.18	0.023	43.94	CP000293.1
Colletotrichum graminicola M1.001 SNARE domain-containing protein partial mRNA	55.5	55.5	0.18	0.0001	43.75	XM_008098815.1
Colletotrichum higginsianum IMI 349063 SNARE domain-containing protein mRNA	54.7	54.7	0.18	0.0002	43.75	XM_018307603.1
Colletotrichum truncatum SNARE domain-containing protein (CTRU02_05751), partial mRNA	54.3	54.3	0.18	0.0006	43.75	XM_036723993.1
Kwoniella bestiolae CBS 10118 syntaxin 8 partial mRNA	55.1	55.1	0.19	0.0001	43.48	XM_019194061.1
Schizophyllum commune H4-8 uncharacterized protein (SCHCODRAFT_61958), partial mRNA	116	116	0.43	1e-26	43.02	XM_003026747.1
Kwoniella shandongensis uncharacterized protein (CI109_004034), partial mRNA	62.4	62.4	0.22	7e-07	42.5	XM_032005190.1
Colletotrichum aenigma putative syntaxin-8B (syn8B), partial mRNA	53.5	53.5	0.18	0.0006	42.19	XM_037318596.1
Colletotrichum siamense putative syntaxin-8B (syn8B), partial mRNA	53.5	53.5	0.18	0.0006	42.19	XM_036634474.1
Colletotrichum fructicola uncharacterized protein (CGMCC3_g11592), partial mRNA	53.1	53.1	0.18	0.0007	42.19	XM_032021123.1
Colletotrichum orchidophilum SNARE domain-containing protein (CORC01_02141), partial mRNA	57.4	57.4	0.2	2e-05	41.89	XM_022613792.1
Apiotrichum porosum hypothetical protein (EHS24_002680), partial mRNA	62.4	62.4	0.22	5e-07	41.25	XM_028618410.1
Colletotrichum scovillei SNARE domain-containing protein (HER10_EVM0003648), mRNA	56.2	56.2	0.2	0.0001	40.54	XM_035473314.1
Cutaneotrichosporon oleaginosum uncharacterized protein (CC85DRAFT_284122), mRNA	50.8	50.8	0.2	0.006	40.28	XM_018422622.1
Gloeophyllum trabeum ATCC 11539 hypothetical protein partial mRNA	95.5	95.5	0.47	2e-18	40	XM_007871865.1
Laccaria bicolor S238N-H82 syntaxin-like protein partial mRNA	110	110	0.47	1e-23	39.58	XM_001889471.1
Sporisorium graminicola uncharacterized protein (EX895_004018), partial mRNA	53.9	53.9	0.21	7e-05	39.47	XM_029884616.1
Pleurotus ostreatus uncharacterized protein (PC9H_001968), partial mRNA	105	105	0.45	1e-22	39.44	XM_036771613.1
Postia placenta MAD-698-R-SB12 hypothetical protein (POSPLADRAFT_1181237), mRNA	107	107	0.47	6e-23	39.41	XM_024488823.1
Ganoderma boninense G4N6P2 gene for V-SNARE	92	92	0.48	1e-17	39.41	LR724312.1
Verticillium dahliae VdLs.17 v-SNARE (VDAG_01236), partial mRNA	51.6	51.6	0.18	0.002	39.39	XM_009650122.1
Verticillium nonalfalfae uncharacterized protein (D7B24_007491), partial mRNA	51.6	51.6	0.18	0.003	39.39	XM_028641600.1
Verticillium alfalfae VaMs.102 v-SNARE partial mRNA	51.6	51.6	0.18	0.003	39.39	XM_003006008.1
Verticillium dahliae VdLs.17 chromosome 1, complete sequence	51.6	51.6	0.18	0.005	39.39	CP010980.1
Verticillium dahliae JR2 chromosome 1, complete sequence	51.6	51.6	0.18	0.005	39.39	CP009075.1
Saprochaete ingens uncharacterized protein (SAPINGB_P001890), partial mRNA	59.3	59.3	0.22	7e-06	39.24	XM_031996610.1
Synchytrium microbalum uncharacterized protein (SmJEL517_g03157), partial mRNA	54.7	54.7	0.22	0.0002	39.24	XM_031169085.1
Melampsora larici-populina 98AG31 uncharacterized protein (MELLADRAFT_57016), mRNA	53.5	53.5	0.21	0.0001	38.96	XM_007413685.1
Fibroporia radiculosa predicted protein partial mRNA	110	110	0.53	2e-24	38.91	XM_012328251.1
Punctularia strigosozonata HHB-11173 SS5 hypothetical protein (PUNSTDRAFT_91765), partial mRNA	97.8	97.8	0.45	3e-19	38.89	XM_007387247.1
Jaminaea rosea hypothetical protein (BDZ90DRAFT_229093), mRNA	55.1	55.1	0.27	0.0002	38.38	XM_025504909.1
Metarhizium brunneum ARSEF 3297 SNARE complex subunit partial mRNA	54.7	54.7	0.2	0.0002	38.36	XM_014690294.1
Metarhizium robertsii ARSEF 23 SNARE complex subunit (Syn8) mRNA	53.1	53.1	0.2	0.0005	38.36	XM_007820685.2
Metarhizium brunneum strain 4556 chromosome 4, complete sequence	54.3	54.3	0.2	0.0009	38.36	CP058935.1
Mixia osmundae IAM 14324 hypothetical protein mRNA	49.7	49.7	0.2	0.012	38.36	XM_014715723.1
Epichloe festucae Fl1 chromosome 4, complete sequence	50.4	50.4	0.2	0.015	38.36	CP031388.1
Dichomitus squalens LYAD-421 SS1 uncharacterized protein (DICSQDRAFT_55183), partial mRNA	102	102	0.48	2e-21	38.1	XM_007363302.1
Agaricus bisporus var. bisporus H97 hypothetical protein (AGABI2DRAFT_77482), partial mRNA	105	105	0.48	2e-22	37.85	XM_006456006.1
Trametes versicolor FP-101664 SS1 hypothetical protein mRNA	107	107	0.52	8e-23	37.5	XM_008043238.1
Metarhizium acridum CQMa 102 SNARE complex subunit partial mRNA	52.4	52.4	0.2	0.0008	36.99	XM_007816901.1
PREDICTED: Prosopis alba syntaxin-52-like (LOC114724551), mRNA	51.2	51.2	0.2	0.004	36.99	XM_028910910.1
Puccinia graminis f. sp. tritici CRL 75-36-700-3 hypothetical protein (PGTG_17127), mRNA	56.2	56.2	0.23	6e-05	36.9	XM_003335641.1
Puccinia graminis f. sp. tritici CRL 75-36-700-3 hypothetical protein (PGTG_20332), mRNA	56.2	56.2	0.23	9e-05	36.9	XM_003338747.2
Agaricus bisporus var. burnettii JB137-S8 hypothetical protein (AGABI1DRAFT_93362), partial mRNA	108	108	0.5	1e-21	36.36	XM_007331837.1
Sparassis crispa Syntaxin-52 (SCP_0602700), partial mRNA	100	100	0.53	2e-20	36.36	XM_027759404.1
Heterobasidion irregulare TC 32-1 hypothetical protein mRNA	101	101	0.48	5e-20	36.28	XM_009554598.1
Stereum hirsutum FP-91666 SS1 hypothetical protein (STEHIDRAFT_148708), mRNA	95.1	95.1	0.44	6e-18	36.08	XM_007307010.1
Fomitiporia mediterranea MF3/22 uncharacterized protein (FOMMEDRAFT_130934), partial mRNA	84	84	0.47	1e-14	35.47	XM_007261781.1
Sugiyamaella lignohabitans hypothetical protein partial mRNA	60.1	60.1	0.23	3e-06	35.29	XM_018878767.1
Sugiyamaella lignohabitans strain CBS 10342 chromosome A, complete sequence	60.1	60.1	0.23	1e-05	35.29	CP014501.1
Serpula lacrymans var. lacrymans S7.9 hypothetical protein (SERLADRAFT_401104), mRNA	104	104	0.47	5e-21	35.14	XM_007323234.1
Saitoella complicata NRRL Y-17804 uncharacterized protein (SAICODRAFT_66440), mRNA	49.3	49.3	0.21	0.016	34.67	XM_019170232.1
Naegleria gruberi predicted protein, mRNA	47.8	47.8	0.21	0.031	32	XM_002676712.1
Phanerochaete carnosa HHB-10118-sp uncharacterized protein (PHACADRAFT_210994), mRNA	80.5	80.5	0.48	1e-12	31.78	XM_007397925.1
Cryptococcus neoformans strain EN28 chromosome 9, complete sequence	49.3	49.3	0.34	0.028	31.45	CP025725.1
Cryptococcus neoformans var. grubii strain Ze90-1 chromosome 9	49.3	49.3	0.34	0.028	31.45	CP048080.1
Cryptococcus neoformans var. grubii strain A1_35_8 chromosome 9	48.9	48.9	0.34	0.039	31.45	CP048095.1
Cryptococcus neoformans var. grubii H99 chromosome 09	48.9	48.9	0.34	0.039	31.45	CP047910.1
Cryptococcus neoformans var. grubii H99 chromosome 9, complete sequence	48.9	48.9	0.34	0.039	31.45	CP003828.1
Cryptococcus neoformans var. grubii strain KN99 chromosome 9, complete sequence	48.9	48.9	0.34	0.039	31.45	CP022329.1
Lichtheimia ramosa strain JMRC FSU:6197 genome assembly, scaffold: SCAF7	49.7	49.7	0.27	0.022	31.25	LK023379.1
Lichtheimia ramosa strain KPH11 chromosome 05, complete sequence	49.7	49.7	0.27	0.022	31.25	CP031827.1
Lobosporangium transversale hypothetical protein (BCR41DRAFT_363637), mRNA	70.9	70.9	0.43	2e-09	30.9	XM_022025918.1
Rhodotorula toruloides NP11 SNARE domain containing protein partial mRNA	52.8	52.8	0.43	0.0007	29.02	XM_016417724.1
cds1383471_1385202 S270.2 Armcep1
Description	Max Score	Total Score	Query Cover	E value	Per. ident	Accession
Armillaria ostoyae strain C18/9 genome assembly, chromosome: LG11	884	975	0.99	0	87.55	LR732085.1
Mycena indigotica uncharacterized protein (MIND_00220300), partial mRNA	394	394	0.73	2e-126	49.08	XM_037359093.1
Pleurotus ostreatus uncharacterized protein (PC9H_009560), partial mRNA	395	395	0.75	8e-127	47.77	XM_036779059.1
Coprinopsis cinerea okayama7#130 hypothetical protein (CC1G_07067), partial mRNA	411	411	0.81	5e-133	47.51	XM_001836368.2
Armillaria ostoyae strain C18/9 genome assembly, chromosome: LG5	146	259	0.52	2e-52	47.47	LR732079.1
Heterobasidion irregulare TC 32-1 hypothetical protein partial mRNA	370	370	0.73	2e-116	46.42	XM_009546985.1
Agaricus bisporus var. burnettii JB137-S8 hypothetical protein (AGABI1DRAFT_121041), mRNA	375	375	0.75	5e-119	45.54	XM_007330400.1
Agaricus bisporus var. bisporus H97 hypothetical protein (AGABI2DRAFT_183956), mRNA	374	374	0.75	1e-118	45.31	XM_006459162.1
Laccaria bicolor S238N-H82 hypothetical protein partial mRNA	387	387	0.81	4e-124	44.98	XM_001880890.1
Stereum hirsutum FP-91666 SS1 hypothetical protein (STEHIDRAFT_91415), mRNA	377	377	0.81	3e-119	44.11	XM_007300020.1
Agaricus bisporus strain KMCC00540 chromosome 5	207	646	0.73	2e-58	40.26	CP039877.1
Agaricus bisporus var. bisporus H97 chromosome 5, complete sequence	207	646	0.73	2e-58	40.26	CP015461.1
Agaricus bisporus var. bisporus strain H39 chromosome 5, complete sequence	207	646	0.73	2e-58	40.26	CP015474.1
Lichtheimia ramosa strain KPH11 chromosome 08, complete sequence	145	307	0.77	9e-67	38.79	CP031830.1
Lichtheimia ramosa strain JMRC FSU:6197 genome assembly, scaffold: SCAF3	145	307	0.77	9e-67	38.79	LK023335.1
Phycomyces blakesleeanus NRRL 1555(-) hypothetical protein mRNA	313	313	0.81	3e-93	38.48	XM_018429091.1
Pleurotus ostreatus mRNA, regulated by blue-light stimulation, clone: MK-2010-30	304	304	0.81	3e-91	38.12	AB551982.1
Pleurotus ostreatus uncharacterized protein (PC9H_009561), partial mRNA	273	273	0.74	2e-80	37.84	XM_036779060.1
Laccaria bicolor S238N-H82 hypothetical protein partial mRNA	286	286	0.75	8e-85	37.58	XM_001880889.1
Agaricus bisporus var. burnettii JB137-S8 hypothetical protein (AGABI1DRAFT_59499), mRNA	286	286	0.8	1e-84	37.29	XM_007330301.1
Agaricus bisporus var. bisporus H97 hypothetical protein (AGABI2DRAFT_218206), mRNA	285	285	0.8	5e-84	37.29	XM_006459161.1
Heterobasidion irregulare TC 32-1 hypothetical protein partial mRNA	264	264	0.73	8e-76	37.27	XM_009546986.1
Coprinopsis cinerea okayama7#130 hypothetical protein (CC1G_07068), partial mRNA	231	231	0.69	4e-65	36.66	XM_001836369.2
Rhizophagus irregularis DAOM 181602=DAOM 197198 hypothetical protein (GLOIN_2v1590112), mRNA	271	271	0.72	8e-79	36.56	XM_025316703.1
Rhizopus microsporus ATCC 52813 hypothetical protein (RHIMIDRAFT_247918), partial mRNA	296	296	0.82	1e-88	36.16	XM_023610462.1
Lichtheimia ramosa strain KPH11 chromosome 03, complete sequence	138	310	0.7	5e-34	35.44	CP031825.1
Lichtheimia ramosa strain JMRC FSU:6197 genome assembly, scaffold: SCAF1	138	310	0.7	6e-34	35.44	LK023313.1
Aspergillus alliaceus IucC family-domain-containing protein (BDW43DRAFT_303443), partial mRNA	200	200	0.71	4e-53	34.2	XM_032045412.1
Mycena indigotica C2 domain-containing protein (MIND_00220200), partial mRNA	271	271	0.81	8e-79	33.9	XM_037359092.1
Mucor circinelloides f. circinelloides strain Mucho SideA gene, complete cds	139	292	0.73	4e-62	33.22	KJ999702.1
Aspergillus novofumigatus IBT 16806 uncharacterized protein (P174DRAFT_510732), partial mRNA	175	175	0.7	5e-44	32.94	XM_024831712.1
Stereum hirsutum FP-91666 SS1 hypothetical protein (STEHIDRAFT_91418), mRNA	225	225	0.73	9e-61	32.83	XM_007300021.1
Aspergillus niger CBS 513.88 hypothetical protein, mRNA	199	199	0.71	1e-52	32.62	XM_001390712.2
Aspergillus eucalypticola CBS 122712 uncharacterized protein (BO83DRAFT_339624), partial mRNA	190	190	0.71	3e-49	32.55	XM_025528552.1
Aspergillus welwitschiae IucC family-domain-containing protein (BDQ94DRAFT_184091), partial mRNA	195	195	0.71	4e-51	32.39	XM_026774556.1
Aspergillus sojae strain SMF134 chromosome 3	82	316	0.66	1e-28	31.65	CP035528.1
Aspergillus vadensis CBS 113365 hypothetical protein (BO88DRAFT_368042), mRNA	191	191	0.71	2e-49	31.6	XM_025704096.1
Zymoseptoria tritici IPO323 uncharacterized protein (MYCGRDRAFT_23189), partial mRNA	139	139	0.55	7e-33	31.29	XM_003857413.1
Fonticula alba hypothetical protein mRNA	169	169	0.69	7e-41	30.89	XM_009499650.1
Zymoseptoria tritici ST99CH_3D7 genome assembly, chromosome: 1	154	154	0.63	2e-35	30.85	LT853692.1
Aspergillus tanneri siderophore (ATNIH1004_007448), partial mRNA	169	169	0.66	1e-42	30.77	XM_033572072.1
Zymoseptoria tritici ST99CH_1A5 genome assembly, chromosome: 1	152	152	0.63	8e-35	30.59	LT882676.1
Zymoseptoria tritici ST99CH_3D1 genome assembly, chromosome: ZT3D1_chr_1	152	152	0.63	8e-35	30.59	LT854273.1
Zymoseptoria tritici ST99CH_1E4 genome assembly, chromosome: ZT1E4_chr_1	152	152	0.63	8e-35	30.59	LT854253.1
Cercospora beticola hypothetical protein (CB0940_03830), partial mRNA	159	159	0.69	3e-39	30.51	XM_023596533.1
Aspergillus tubingensis IucC family-domain-containing protein (AtWU_03415), partial mRNA	177	177	0.71	2e-44	30.47	XM_035498527.1
Aspergillus piperis CBS 112811 hypothetical protein (BO85DRAFT_471749), partial mRNA	181	181	0.71	8e-46	30.25	XM_025662501.1
Chaetomium globosum CBS 148.51 hypothetical protein (CHGG_05341) partial mRNA	124	124	0.53	8e-27	30.23	XM_001221435.1
Aspergillus glaucus CBS 516.65 hypothetical protein (ASPGLDRAFT_67965), partial mRNA	183	183	0.75	7e-47	30.09	XM_022549209.1
Penicillium chrysogenum Wisconsin 54-1255 hypothetical protein (Pc13g11520) mRNA, complete cds	188	188	0.72	6e-49	29.86	XM_002559523.1
Aspergillus thermomutatus hypothetical protein (CDV56_108768), partial mRNA	168	168	0.68	3e-41	29.78	XM_026762387.1
Aspergillus niger contig An05c0050, genomic contig	94.7	189	0.69	1e-37	29.67	AM270105.1
Aspergillus tubingensis IucC family-domain-containing protein (AtWU_03005), partial mRNA	167	167	0.71	2e-41	29.51	XM_035498118.1
Aspergillus terreus NIH2624 predicted protein (ATEG_09295) partial mRNA	151	151	0.75	2e-35	29.25	XM_001217916.1
Aspergillus pseudotamarii IucC family-domain-containing protein (BDV38DRAFT_277513), partial mRNA	178	178	0.72	4e-45	29.18	XM_032058508.1
Aspergillus steynii IBT 23096 uncharacterized protein (P170DRAFT_364958), partial mRNA	193	193	0.79	3e-51	29.09	XM_024844676.1
Aspergillus mulundensis hypothetical protein (DSM5745_07500), partial mRNA	142	243	0.74	1e-31	29.05	XM_026749516.1
Dissoconium aciculare CBS 342.82 uncharacterized protein (K489DRAFT_314894), partial mRNA	144	144	0.63	8e-34	28.95	XM_033601052.1
Pseudocercospora fijiensis CIRAD86 uncharacterized protein (MYCFIDRAFT_162844), mRNA	187	187	0.75	2e-48	28.77	XM_007926421.1
Arthroderma uncinatum uncharacterized protein (GIQ15_06133), partial mRNA	171	171	0.67	1e-42	28.75	XM_033553550.1
Aspergillus fischeri NRRL 181 conserved hypothetical protein (NFIA_061730), partial mRNA	154	154	0.63	1e-37	28.68	XM_001262908.1
Aspergillus niger CBS 513.88 hypothetical protein, mRNA	158	158	0.71	4e-38	28.64	XM_001401884.2
Aspergillus lacticoffeatus CBS 101883 hypothetical protein (BO96DRAFT_443477), partial mRNA	157	157	0.71	2e-37	28.64	XM_025601684.1
Aspergillus nomius NRRL 13137 uncharacterized protein (ANOM_008953), partial mRNA	167	167	0.75	5e-41	28.57	XM_015554209.1
Aspergillus costaricaensis CBS 115574 hypothetical protein (BO79DRAFT_217461), partial mRNA	168	168	0.71	4e-41	28.54	XM_025683366.1
Aspergillus caelatus IucC family-domain-containing protein (BDV27DRAFT_167169), partial mRNA	173	173	0.72	4e-43	28.34	XM_032074407.1
Aspergillus novofumigatus IBT 16806 uncharacterized protein (P174DRAFT_444983), mRNA	147	147	0.68	2e-33	28.12	XM_024828224.1
Cercospora beticola hypothetical protein (CB0940_06892), partial mRNA	164	164	0.71	4e-40	28.07	XM_023599633.1
Fusarium graminearum PH-1 hypothetical protein partial mRNA	131	131	0.68	8e-29	28.01	XM_011327711.1
Aspergillus costaricaensis CBS 115574 hypothetical protein (BO79DRAFT_188558), partial mRNA	140	140	0.67	3e-31	28	XM_025680603.1
Aspergillus bombycis hypothetical protein (ABOM_004343), partial mRNA	177	177	0.77	9e-45	27.94	XM_022531473.1
Aspergillus felis strain FM324 chromosome 2	128	157	0.69	3e-28	27.91	CP066504.1
Aspergillus flavus strain CA14 chromosome 3	82	162	0.66	2e-29	27.78	CP061806.1
Aspergillus flavus strain A9 chromosome 3	82	162	0.66	2e-29	27.78	CP051037.1
Aspergillus parasiticus strain NRRL 2999 chromosome 3	82	162	0.66	2e-29	27.78	CP051029.1
Aspergillus flavus strain NRRL 3357 chromosome 3	82	162	0.66	2e-29	27.78	CP044620.1
Aspergillus flavus NRRL3357 chromosome 3	82	162	0.66	2e-29	27.78	CP059868.1
Aspergillus flavus strain VCG4 chromosome 3	82	162	0.66	2e-29	27.78	CP051053.1
Aspergillus flavus strain AF13 chromosome 3	82	162	0.66	2e-29	27.78	CP059860.1
Aspergillus flavus strain Tox4 chromosome 3	82	162	0.66	2e-29	27.78	CP051045.1
Aspergillus flavus strain Afla-Guard chromosome 3	81.6	161	0.66	2e-29	27.78	CP051069.1
Aspergillus flavus strain SU-16 chromosome 3	82	161	0.66	2e-29	27.78	CP047251.1
Aspergillus oryzae RIB40 DNA, SC023	82	161	0.66	2e-29	27.78	AP007157.1
Aspergillus flavus strain K54A chromosome 3	81.6	161	0.66	2e-29	27.78	CP051085.1
Aspergillus flavus strain A1 chromosome 3	81.6	161	0.66	2e-29	27.78	CP051061.1
Aspergillus flavus strain VCG1 chromosome 3	81.6	161	0.66	2e-29	27.78	CP051093.1
Aspergillus flavus strain AF36 chromosome 3	81.6	161	0.66	2e-29	27.78	CP051021.1
Aspergillus flavus strain K49 chromosome 3	81.6	161	0.66	3e-29	27.78	CP051077.1
Aspergillus lentulus putative protein KIAA1109 (IFM58399_01347), partial mRNA	149	149	0.74	9e-34	27.68	XM_033555780.1
Aspergillus fischeri NRRL 181 uncharacterized protein (NFIA_061740), partial mRNA	129	129	0.71	1e-28	27.32	XM_001262909.1
Talaromyces rugulosus uncharacterized protein (TRUGW13939_01406), partial mRNA	153	153	0.68	6e-36	27.07	XM_035484606.1
Aspergillus pseudonomius IucC family-domain-containing protein (BDV37DRAFT_295393), partial mRNA	170	170	0.75	4e-42	26.99	XM_032089869.1
Aspergillus piperis CBS 112811 hypothetical protein (BO85DRAFT_439125), partial mRNA	139	139	0.71	6e-31	26.82	XM_025658697.1
Metarhizium robertsii ARSEF 23 Aerobactin siderophore biosynthesis, IucA/IucC mRNA	144	144	0.68	2e-32	26.28	XM_007819030.2
Acaromyces ingoldii hypothetical protein (FA10DRAFT_293453), partial mRNA	138	138	0.74	2e-30	26.2	XM_025524425.1
Penicillium chrysogenum Wisconsin 54-1255 complete genome, contig Pc00c13	135	172	0.69	2e-32	25.85	AM920428.1
Metarhizium brunneum ARSEF 3297 Aerobactin siderophore biosynthesis, IucA/IucC partial mRNA	143	143	0.68	6e-32	25.67	XM_014687487.1
Talaromyces rugulosus strain W13939 chromosome I	119	150	0.67	3e-26	25.63	CP055898.1
Aspergillus welwitschiae hypothetical protein (BDQ94DRAFT_177097), mRNA	137	137	0.71	3e-30	25.55	XM_026772820.1
Aspergillus felis strain FM324 chromosome 4	76.6	152	0.68	1e-26	24.63	CP066506.1
cds1385424_1387015 S270.2 Armcep1
Description	Max Score	Total Score	Query Cover	E value	Per. ident	Accession
Armillaria ostoyae strain C18/9 genome assembly, chromosome: LG11	150	776	0.56	2e-34	76.04	LR732085.1
Heterobasidion irregulare strain TC 32-1 clone FGHH201-A05, complete sequence	99.4	236	0.33	8e-18	69.84	AC277528.1
Agaricus bisporus clone FWBA37-C20, complete sequence	94	184	0.27	5e-16	54.93	AC253760.1
Agaricus bisporus var. bisporus H97 chromosome 12 sequence	94	184	0.27	6e-16	54.93	CP015468.1
Agaricus bisporus strain KMCC00540 chromosome 12	94	185	0.27	6e-16	54.93	CP039884.1
Agaricus bisporus var. bisporus strain H39 chromosome 12, complete sequence	94	184	0.27	6e-16	54.93	CP015481.1
Lentinula edodes DNA, scaffold43 of G408PP-4 genome sequence data, partial sequence, strain: KRCF1097PP-1	94	94	0.15	5e-18	53.26	LC002234.1
Lentinula edodes DNA, scaffold43 of G408PP-4 genome sequence data, partial sequence, strain: KRCF1101PP-10	93.6	93.6	0.15	7e-18	53.26	LC002235.1
Schizophyllum commune H4-8 uncharacterized protein (SCHCODRAFT_258981), mRNA	219	219	0.41	3e-60	51.6	XM_003026031.1
Ganoderma boninense I1RJM9 gene for Protein kinase domain-containing protein	190	190	0.41	4e-52	47.44	LR725265.1
Postia placenta MAD-698-R-SB12 hypothetical protein (POSPLADRAFT_1142414), partial mRNA	187	187	0.41	4e-51	46.73	XM_024485421.1
Dichomitus squalens LYAD-421 SS1 WH1-domain-containing protein (DICSQDRAFT_25777), partial mRNA	187	187	0.41	2e-52	46.51	XM_007363371.1
Coprinopsis cinerea okayama7#130 hypothetical protein (CC1G_06473), partial mRNA	196	196	0.41	5e-52	45.79	XM_001835018.2
Trametes versicolor FP-101664 SS1 WH1-domain-containing protein partial mRNA	194	194	0.41	8e-55	45.62	XM_008043200.1
Laccaria bicolor S238N-H82 actin regulatory protein partial mRNA	193	193	0.41	3e-52	45.16	XM_001879532.1
Gloeophyllum trabeum ATCC 11539 WH1-domain-containing protein partial mRNA	185	185	0.41	2e-51	45.16	XM_007872033.1
Heterobasidion irregulare TC 32-1 hypothetical protein partial mRNA	173	173	0.41	9e-47	44.19	XM_009554316.1
Stereum hirsutum FP-91666 SS1 hypothetical protein (STEHIDRAFT_159372), partial mRNA	186	244	0.56	3e-49	43.75	XM_007306844.1
Phanerochaete carnosa HHB-10118-sp uncharacterized protein (PHACADRAFT_147657), partial mRNA	190	190	0.48	4e-52	42.57	XM_007397903.1
Sparassis crispa hypothetical protein (SCP_0603430), partial mRNA	177	177	0.41	2e-45	42.52	XM_027759476.1
Fomitiporia mediterranea MF3/22 WH1-domain-containing protein (FOMMEDRAFT_144346), partial mRNA	168	168	0.41	1e-41	41.86	XM_007262375.1
Punctularia strigosozonata HHB-11173 SS5 WH1-domain-containing protein (PUNSTDRAFT_89387), partial mRNA	181	181	0.41	8e-49	41.59	XM_007385455.1
Mycena indigotica uncharacterized protein (MIND_00601300), partial mRNA	194	253	0.64	6e-53	41.2	XM_037362770.1
Agaricus bisporus var. bisporus H97 hypothetical protein (AGABI2DRAFT_153764), partial mRNA	168	168	0.4	2e-42	39.63	XM_006455985.1
Agaricus bisporus var. burnettii JB137-S8 hypothetical protein (AGABI1DRAFT_101672), partial mRNA	168	168	0.4	2e-42	39.63	XM_007331822.1
Pleurotus ostreatus Wiskott-Aldrich syndrome protein 1 (WSP1), partial mRNA	143	143	0.38	1e-33	38.92	XM_036771658.1
Trametes hirsuta strain 072 chromosome 9, complete sequence	166	166	0.41	6e-40	38.65	CP019382.1
Coniophora puteana RWD-64-598 SS2 hypothetical protein mRNA	137	137	0.41	6e-31	38.32	XM_007775763.1
Cutaneotrichosporon oleaginosum PH domain-like protein (CC85DRAFT_294450), partial mRNA	141	141	0.41	5e-35	38.05	XM_018424900.1
Kwoniella pini CBS 10737 wiskott-Aldrich syndrome protein partial mRNA	135	135	0.41	5e-31	38.01	XM_019155149.1
Kwoniella dejecticola CBS 10117 wiskott-Aldrich syndrome protein partial mRNA	135	135	0.41	8e-31	38.01	XM_018409022.1
Kwoniella bestiolae CBS 10118 wiskott-Aldrich syndrome protein partial mRNA	134	134	0.41	2e-30	37.96	XM_019193050.1
Ustilago bromivora strain UB2112 genome assembly, chromosome: XIV	119	119	0.4	2e-24	37.85	LT558130.1
Ustilago maydis 521 hypothetical protein (UMAG_03687), partial mRNA	124	124	0.4	5e-27	37.38	XM_011391860.1
Sporisorium graminicola uncharacterized protein (EX895_001127), partial mRNA	118	118	0.4	5e-25	37.38	XM_029881727.1
Melanopsichium pennsylvanicum 4 genomic scaffold, scaffold SCAFFOLD241	119	119	0.4	3e-24	37.38	HG529735.1
Sporisorium scitamineum strain SscI8 genome assembly, scaffold: SPSC_scaffold_36	115	115	0.4	3e-23	37.38	LK056684.1
Sporisorium scitamineum strain SSC39 chromosome 15, complete sequence	115	115	0.4	3e-23	37.38	CP010927.1
Jaminaea rosea WH1-domain-containing protein (BDZ90DRAFT_244922), partial mRNA	124	124	0.4	8e-27	37.27	XM_025507480.1
Kwoniella shandongensis uncharacterized protein (CI109_004450), partial mRNA	126	126	0.4	6e-28	37.21	XM_032005597.1
Tilletiaria anomala UBC 951 WH1-domain-containing protein partial mRNA	133	133	0.4	3e-30	37.09	XM_013385617.1
Tremella mesenterica DSM 1558 uncharacterized protein (TREMEDRAFT_72246), partial mRNA	125	125	0.4	4e-27	36.99	XM_007006886.1
Tsuchiyaea wingfieldii CBS 7118 wiskott-Aldrich syndrome protein (L198_07846), partial mRNA	135	135	0.4	1e-30	36.94	XM_019179827.1
Kwoniella mangroviensis CBS 8507 wiskott-Aldrich syndrome protein partial mRNA	129	129	0.41	7e-29	36.94	XM_019143722.1
Kalmanozyma brasiliensis GHG001 hypothetical protein partial mRNA	115	115	0.4	4e-24	36.92	XM_016436758.1
Sporisorium reilianum f. sp. reilianum strain SRS1_H2-8 genome assembly, chromosome: X	114	114	0.4	1e-22	36.92	LT795063.1
Sporisorium reilianum SRZ2 chromosome 10 complete DNA sequence	114	114	0.4	1e-22	36.92	FQ311431.1
Cryptococcus gattii WM276 Actin assembly factor, putative partial mRNA	129	129	0.4	1e-28	36.82	XM_003194443.1
Cryptococcus neoformans var. neoformans B-3501A hypothetical protein (CNBE5050) partial mRNA	128	128	0.4	2e-28	36.82	XM_770139.1
Filobasidiella neoformans Wiskott-Aldrich syndrome protein (WSP1) mRNA, complete cds	128	128	0.4	2e-28	36.82	HQ399545.1
Cryptococcus neoformans var. neoformans JEC21 hypothetical protein (CNE05050), mRNA	128	128	0.4	1e-27	36.82	XM_571034.2
Cryptococcus amylolentus CBS 6039 hypothetical protein (L202_04538), partial mRNA	135	135	0.4	1e-30	36.61	XM_019138643.1
Pseudozyma hubeiensis SY62 hypothetical protein partial mRNA	115	115	0.4	9e-24	36.45	XM_012334052.1
Anthracocystis flocculosa PF-1 hypothetical protein partial mRNA	117	117	0.4	3e-25	36.28	XM_007878763.1
Cryptococcus neoformans var. grubii H99 wiskott-Aldrich syndrome protein (CNAG_02029), mRNA	127	127	0.4	2e-27	36.2	XM_012194483.1
Meira miltonrushii PH domain-like protein (FA14DRAFT_119365), partial mRNA	117	117	0.4	3e-26	35.84	XM_025496346.1
Moesziomyces antarcticus actin regulatory protein partial mRNA	119	119	0.37	5e-25	35.64	XM_014800184.1
Puccinia graminis f. sp. tritici CRL 75-36-700-3 hypothetical protein (PGTG_00959), mRNA	132	132	0.4	2e-29	35.59	XM_003319999.2
Puccinia graminis f. sp. tritici CRL 75-36-700-3 hypothetical protein (PGTG_19652), mRNA	132	132	0.4	6e-29	35.59	XM_003337970.2
Acaromyces ingoldii hypothetical protein (FA10DRAFT_266709), mRNA	125	125	0.4	1e-26	35.43	XM_025521609.1
Kockovaella imperatae hypothetical protein (BD324DRAFT_376200), mRNA	124	124	0.4	1e-26	35.27	XM_022012622.1
Anthracocystis panici-leucophaei strain SPL10 chromosome 7	112	112	0.37	4e-22	34.52	CP060305.1
Apiotrichum porosum Wiskott-Aldrich syndrome protein 1 (WSP1), partial mRNA	114	114	0.4	9e-25	34.08	XM_028624687.1
Rhodotorula toruloides NP11 actin regulatory protein partial mRNA	123	123	0.4	1e-26	33.93	XM_016417699.1
Melampsora larici-populina 98AG31 uncharacterized protein (MELLADRAFT_78219), partial mRNA	122	122	0.41	5e-26	33.33	XM_007411685.1
Mixia osmundae IAM 14324 hypothetical protein mRNA	114	114	0.39	3e-23	33.18	XM_014715922.1
Tilletiopsis washingtonensis hypothetical protein (FA09DRAFT_359968), partial mRNA	102	102	0.39	2e-19	32.7	XM_025745181.1
Pseudomicrostroma glucosiphilum hypothetical protein (BCV69DRAFT_286476), partial mRNA	107	107	0.4	4e-21	32.31	XM_025493523.1
Ceraceosorus guamensis hypothetical protein (IE81DRAFT_320770), mRNA	112	112	0.4	2e-22	31.17	XM_025513131.1
Pneumocystis carinii B80 hypothetical protein (T552_00391), mRNA	113	113	0.4	8e-23	31.16	XM_018369006.1
Pneumocystis murina B123 hypothetical protein (PNEG_00465), mRNA	115	115	0.4	3e-23	30.7	XM_007874156.1
Rhizophagus irregularis DAOM 181602=DAOM 197198 hypothetical protein (GLOIN_2v1663794), mRNA	104	104	0.41	7e-20	29.78	XM_025319938.1
Lobosporangium transversale hypothetical protein (BCR41DRAFT_376692), partial mRNA	105	105	0.4	3e-20	29.73	XM_022027061.1
Saprochaete ingens uncharacterized protein (SAPINGB_P005270), partial mRNA	87.8	87.8	0.4	3e-14	27.65	XM_031999984.1
Sugiyamaella lignohabitans Las17p (LAS17), partial mRNA	81.3	81.3	0.4	4e-12	27.03	XM_018882581.1
Spathaspora passalidarum NRRL Y-27907 hypothetical protein (SPAPADRAFT_70049), mRNA	85.5	85.5	0.4	1e-13	26.42	XM_007373298.1
[Candida] pseudohaemulonii hypothetical protein (C7M61_003092), partial mRNA	84	84	0.39	4e-13	26.19	XM_024858447.1
[Candida] duobushaemulonis uncharacterized protein (CXQ87_002453), partial mRNA	84.3	84.3	0.39	3e-13	26.17	XM_025480965.1
Yarrowia lipolytica CLIB122 YALI0B22110p partial mRNA	81.3	81.3	0.39	3e-12	26.07	XM_501207.2
Yarrowia lipolytica strain H222 (CLIB 80) chromosome B	81.6	81.6	0.39	5e-12	26.07	CP028443.1
Yarrowia lipolytica strain IBT 446 chromosome B	81.6	81.6	0.39	5e-12	26.07	CP028455.1
Yarrowia lipolytica WSH-Z06 complete genome, chromosome YALIOB	81.6	81.6	0.39	5e-12	26.07	HG934060.1
Yarrowia lipolytica strain W29 (CLIB89) chromosome B	81.6	81.6	0.39	5e-12	26.07	CP028449.1
Yarrowia lipolytica strain CLIB89(W29) chromosome 1B, complete sequence	81.6	81.6	0.39	5e-12	26.07	CP017554.1
Yarrowia lipolytica CLIB122 chromosome B complete sequence	81.6	81.6	0.39	5e-12	26.07	CR382128.1
Yarrowia lipolytica strain DSM 3286 chromosome C	81.6	81.6	0.39	5e-12	26.07	CP061014.1
[Candida] haemulonis hypothetical protein (CXQ85_001413), partial mRNA	82.4	82.4	0.39	1e-12	25.7	XM_025485127.1
Candida albicans SC5314 actin-binding protein (WAL1), partial mRNA	82	82	0.39	2e-12	25.7	XM_706207.2
[Candida] auris uncharacterized protein (CJI97_000564), partial mRNA	80.5	80.5	0.39	5e-12	25.7	XM_029032634.1
[Candida] auris isolate B13463 chromosome 3	82.8	82.8	0.4	2e-12	25.57	CP050654.1
[Candida] auris isolate B12043 chromosome 3	82.8	82.8	0.4	2e-12	25.57	CP050668.1
[Candida] auris strain B11245 chromosome 2	82.8	82.8	0.4	2e-12	25.57	CP043443.1
[Candida] auris isolate A1 chromosome II	82.8	82.8	0.4	2e-12	25.57	CP041136.1
[Candida] auris strain CA-AM1 chromosome II	82.8	82.8	0.4	2e-12	25.57	CP061160.1
Candida parapsilosis uncharacterized protein (CPAR2_701100), partial mRNA	82.4	82.4	0.39	1e-12	25.23	XM_036811872.1
Candida orthopsilosis Co 90-125 Wal1 h (CORT_0G01250), partial mRNA	82.4	82.4	0.39	1e-12	25.23	XM_003870891.1
Candida parapsilosis strain CDC317 annotated contig 006110	82.4	82.4	0.39	3e-12	25.23	HE605209.1
Candida orthopsilosis Co 90-125, chromosome 7 draft sequence	82.8	82.8	0.4	2e-12	25.23	HE681725.1
[Candida] intermedia strain PYCC 4715 genome assembly, chromosome: I	82	82	0.4	4e-12	25	LT635764.1
Suhomyces tanzawaensis NRRL Y-17324 WH1-domain-containing protein (CANTADRAFT_46530), partial mRNA	82.4	82.4	0.4	1e-12	24.07	XM_020209351.1
cds1387245_1389786 S270.2 Armcep1
Description	Max Score	Total Score	Query Cover	E value	Per. ident	Accession
Fibroporia radiculosa predicted protein partial mRNA	814	814	0.88	0	62.58	XM_012324393.1
Pleurotus ostreatus uncharacterized protein (PC9H_000928), partial mRNA	816	816	0.88	0	61.36	XM_036770581.1
Heterobasidion irregulare TC 32-1 hypothetical protein partial mRNA	795	795	0.88	0	60.72	XM_009544599.1
Stereum hirsutum FP-91666 SS1 glutamate-tRNA ligase (STEHIDRAFT_145454), mRNA	799	799	0.88	0	60.66	XM_007301254.1
Sparassis crispa Probable glutamate--tRNA ligase (SCP_1501410), partial mRNA	796	796	0.87	0	60.25	XM_027764248.1
Ganoderma boninense G4NIB5 gene for MFS domain-containing protein	752	752	0.88	0	59.75	LR727269.1
Stereum hirsutum FP-91666 SS1 glutamyl-tRNA synthetase (STEHIDRAFT_139960), mRNA	792	792	0.88	0	58.71	XM_007305059.1
Sparassis crispa Probable glutamate--tRNA ligase (SCP_0401870), partial mRNA	851	851	0.99	0	57.9	XM_027756926.1
Gloeophyllum trabeum ATCC 11539 glutamyl-tRNA synthetase mRNA	822	822	0.99	0	56.61	XM_007864801.1
Phanerochaete carnosa HHB-10118-sp uncharacterized protein (PHACADRAFT_173184), mRNA	814	814	0.99	0	56.44	XM_007395394.1
Dichomitus squalens LYAD-421 SS1 glutamate-tRNA ligase (DICSQDRAFT_78491), mRNA	809	809	0.99	0	56.22	XM_007361427.1
Serpula lacrymans var. lacrymans S7.9 hypothetical protein (SERLADRAFT_452244), partial mRNA	829	829	0.99	0	56.19	XM_007322003.1
Trametes versicolor FP-101664 SS1 glutamate-tRNA ligase partial mRNA	824	824	0.99	0	56.15	XM_008038568.1
Punctularia strigosozonata HHB-11173 SS5 glutamate-tRNA ligase (PUNSTDRAFT_89077), mRNA	818	818	0.99	0	56.08	XM_007385278.1
Postia placenta MAD-698-R-SB12 hypothetical protein (POSPLADRAFT_1054129), partial mRNA	820	820	0.99	0	55.93	XM_024480489.1
Coprinopsis cinerea okayama7#130 glutamate-tRNA ligase (CC1G_01078), partial mRNA	806	806	0.98	0	55.4	XM_001832964.1
Agaricus bisporus var. burnettii JB137-S8 hypothetical protein (AGABI1DRAFT_104522), mRNA	771	771	0.97	0	54.4	XM_007326500.1
Coniophora puteana RWD-64-598 SS2 glutamate-tRNA ligase mRNA	771	771	0.99	0	54.31	XM_007766373.1
Agaricus bisporus var. bisporus H97 hypothetical protein (AGABI2DRAFT_176537), mRNA	769	769	0.97	0	54.26	XM_006457968.1
Mycena indigotica Glutamate-tRNA ligase (MIND_01087200), partial mRNA	792	792	0.99	0	54.13	XM_037367443.1
Anthracocystis flocculosa PF-1 hypothetical protein partial mRNA	698	698	0.88	0	53.92	XM_007881850.1
Rhizophagus irregularis DAOM 181602=DAOM 197198 tRNA synthetases class I, catalytic domain-containing protein (GLOIN_2v1510694), mRNA	686	686	0.88	0	53.9	XM_025313188.1
Ustilago bromivora strain UB2112 genome assembly, chromosome: XVI	697	697	0.88	0	53.64	LT558132.1
Sporisorium reilianum f. sp. reilianum strain SRS1_H2-8 genome assembly, chromosome: XVII	690	690	0.88	0	53.23	LT795070.1
Ustilago maydis 521 putative glutamyl-tRNA synthetase (UMAG_04782), partial mRNA	678	678	0.88	0	53.14	XM_011393347.1
Rhodotorula toruloides NP11 glutamyl-tRNA synthetase partial mRNA	676	676	0.88	0	52.98	XM_016417291.1
Malassezia sympodialis isolate KS292 genome assembly, chromosome: 7	674	674	0.87	0	52.78	LT671819.1
Malassezia sympodialis ATCC 42132 genome assembly, chromosome: 7	673	673	0.87	0	52.78	LT671827.1
Malassezia sympodialis isolate KS004 genome assembly, chromosome: 7	673	673	0.87	0	52.78	LT671811.1
Malassezia sympodialis isolate KS327 genome assembly, chromosome: 7	673	673	0.87	0	52.78	LT671803.1
Malassezia sympodialis isolate KS024 genome assembly, chromosome: 7	673	673	0.87	0	52.78	LT671795.1
Malassezia sympodialis ATCC 42132 uncharacterized protein partial mRNA	673	673	0.87	0	52.78	XM_018885014.1
Rhodotorula graminis WP1 uncharacterized protein (RHOBADRAFT_56299), partial mRNA	685	685	0.88	0	52.74	XM_018418282.1
Sporisorium graminicola uncharacterized protein (EX895_000392), partial mRNA	687	687	0.88	0	52.68	XM_029880993.1
Kalmanozyma brasiliensis GHG001 glutamyl-tRNA synthetase partial mRNA	685	685	0.88	0	52.68	XM_016434934.1
Anthracocystis panici-leucophaei strain SPL10 chromosome 16	687	687	0.88	0	52.67	CP060314.1
Sporisorium reilianum SRZ2 chromosome 17 complete DNA sequence	684	684	0.88	0	52.6	FQ311438.1
Sporisorium scitamineum strain SscI8 genome assembly, scaffold: SPSC_scaffold_06	682	682	0.88	0	52.45	LK056654.1
Sporisorium scitamineum strain SSC39 chromosome 8, complete sequence	682	682	0.88	0	52.45	CP010920.1
Malassezia pachydermatis glutamate-trna ligase (Malapachy_4209), partial mRNA	672	672	0.87	0	52.31	XM_018138661.1
Pseudozyma hubeiensis SY62 glutamyl-tRNA synthetase partial mRNA	688	688	0.88	0	52.2	XM_012336565.1
Ceraceosorus guamensis glutamyl-tRNA synthetase (IE81DRAFT_369008), mRNA	666	666	0.88	0	52.17	XM_025517200.1
Phycomyces blakesleeanus NRRL 1555(-) hypothetical protein mRNA	667	667	0.87	0	52.15	XM_018428788.1
Penicilliopsis zonata CBS 506.65 hypothetical protein (ASPZODRAFT_140791), partial mRNA	659	659	0.88	0	52.14	XM_022724697.1
Mixia osmundae IAM 14324 hypothetical protein mRNA	685	685	0.88	0	52.11	XM_014711481.1
Moesziomyces antarcticus glutamate-tRNA ligase partial mRNA	677	677	0.88	0	51.97	XM_014799615.1
Tilletiaria anomala UBC 951 glutamyl-tRNA synthetase mRNA	668	668	0.88	0	51.73	XM_013390349.1
Fomitiporia mediterranea MF3/22 glutamate-tRNA ligase (FOMMEDRAFT_96722), partial mRNA	727	727	0.99	0	51.71	XM_007271215.1
Malassezia globosa strain CBS7966 chromosome 9	662	662	0.87	0	51.67	CP046439.1
Malassezia globosa CBS 7966 hypothetical protein MGL_3314 partial mRNA	662	662	0.87	0	51.67	XM_001729718.1
Malassezia restricta CBS 7877 chromosome V, complete sequence	673	673	0.87	0	51.51	CP033152.1
Malassezia restricta glutamyl-tRNA synthetase (MRET_2379), partial mRNA	673	673	0.87	0	51.51	XM_027629006.1
Malassezia restricta strain KCTC 27527 chromosome IV, complete sequence	673	673	0.87	0	51.51	CP030254.1
Aspergillus oryzae RIB40 unnamed protein product (AO090102000566), partial mRNA	653	653	0.88	0	51.51	XM_023236763.1
Tuber melanosporum Mel28 hypothetical protein (GSTUM_00010264001) mRNA, complete cds	652	652	0.88	0	51.43	XM_002841174.1
Melanopsichium pennsylvanicum 4 genomic scaffold, scaffold SCAFFOLD27	671	671	0.88	0	51.34	HG529665.1
Komagataella phaffii CBS 7435 genome assembly, chromosome: 1	653	707	0.88	0	51.33	LT962476.1
Komagataella phaffii GS115 chromosome 1 sequence	653	707	0.88	0	51.33	CP014715.1
Komagataella phaffii strain WT chromosome 1 sequence	653	707	0.88	0	51.33	CP014708.1
Pichia pastoris CBS 7435 chromosome 1, complete replicon sequence	653	707	0.88	0	51.33	FR839628.1
Komagataella phaffii GS115 Glutamyl-tRNA synthetase, cytoplasmic (PAS_chr1-4_0598), partial mRNA	653	653	0.88	0	51.33	XM_002490692.1
Pichia pastoris GS115 chromosome 1, complete sequence	653	707	0.88	0	51.33	FN392319.1
Aspergillus clavatus NRRL 1 glutamyl-tRNA synthetase (ACLA_001610), partial mRNA	645	645	0.88	0	51.19	XM_001276175.1
Komagataella pastoris strain ATCC 28485 chromosome 3 sequence	652	652	0.88	0	51.17	CP014586.1
Aspergillus pseudotamarii tRNA synthetases class I, catalytic domain-containing protein (BDV38DRAFT_285405), partial mRNA	636	636	0.88	0	51.03	XM_032060481.1
Malassezia furfur isolate CBS14141 chromosome 2	669	919	0.88	0	50.95	CP046235.1
Acaromyces ingoldii glutamyl-tRNA synthetase (FA10DRAFT_274062), mRNA	643	643	0.88	0	50.94	XM_025523197.1
Xylona heveae TC161 glutamyl-tRNA synthetase mRNA	643	643	0.87	0	50.87	XM_018333214.1
Tilletiopsis washingtonensis glutamyl-tRNA synthetase (FA09DRAFT_323030), mRNA	635	635	0.87	0	50.87	XM_025741072.1
Aspergillus glaucus CBS 516.65 hypothetical protein (ASPGLDRAFT_28677), partial mRNA	654	654	0.88	0	50.79	XM_022543778.1
Pseudomicrostroma glucosiphilum glutamyl-tRNA synthetase (BCV69DRAFT_266083), mRNA	645	645	0.87	0	50.78	XM_025490801.1
Meira miltonrushii glutamyl-tRNA synthetase (FA14DRAFT_171123), mRNA	659	659	0.88	0	50.77	XM_025500308.1
Saitoella complicata NRRL Y-17804 glutamyl-tRNA synthetase (SAICODRAFT_90550), mRNA	642	642	0.88	0	50.71	XM_019171704.1
Clavispora lusitaniae ATCC 42720 hypothetical protein, mRNA	645	645	0.88	0	50.71	XM_002615675.1
Cyberlindnera jadinii NRRL Y-1542 Glutamyl-tRNA synthetase, cytoplasmic partial mRNA	647	647	0.87	0	50.55	XM_020216423.1
Clavispora lusitaniae strain P4 chromosome 5	640	875	0.88	0	50.55	CP039622.1
Clavispora lusitaniae strain P5 chromosome 5	640	875	0.88	0	50.55	CP039664.1
Clavispora lusitaniae strain P3 chromosome 5	640	875	0.88	0	50.55	CP039656.1
Clavispora lusitaniae strain P2 chromosome 5	640	875	0.88	0	50.55	CP039554.1
Clavispora lusitaniae strain P1 chromosome 5	640	875	0.88	0	50.55	CP038488.1
Puccinia graminis f. sp. tritici CRL 75-36-700-3 glutamyl-tRNA synthetase (PGTG_17719), mRNA	647	647	0.88	0	50.38	XM_003335840.2
Wickerhamomyces ciferrii glutamyl-tRNA synthetase partial mRNA	634	634	0.88	0	50.23	XM_011275432.1
Ogataea parapolymorpha DL-1 Glutamate--tRNA ligase, cytoplasmic partial mRNA	642	642	0.87	0	50.16	XM_014080698.1
Aspergillus caelatus tRNA synthetases class I, catalytic domain-containing protein (BDV27DRAFT_128888), mRNA	635	635	0.88	0	50.08	XM_032067073.1
Pichia membranifaciens NRRL Y-2026 hypothetical protein mRNA	634	634	0.88	0	50	XM_019161140.1
Pichia kudriavzevii uncharacterized protein (C5L36_0B00850), partial mRNA	635	635	0.88	0	49.84	XM_029464436.1
Pichia kudriavzevii strain CY902 chromosome II	634	704	0.88	0	49.84	CP039615.1
Pichia kudriavzevii strain CBS573 chromosome 2, complete sequence	634	704	0.88	0	49.84	CP028774.1
Pichia kudriavzevii strain SJP chromosome 2	633	703	0.88	0	49.84	CP021089.1
Metschnikowia bicuspidata var. bicuspidata NRRL YB-4993 glutamyl-tRNA synthetase (METBIDRAFT_48030), partial mRNA	636	636	0.88	0	49.76	XM_018858252.1
Ogataea polymorpha uncharacterized protein (OGAPODRAFT_89468), partial mRNA	637	637	0.87	0	49.6	XM_018356934.1
Schizosaccharomyces pombe chromosome I, complete sequence	654	709	0.88	0	49.28	CU329670.1
Schizosaccharomyces pombe putative glutamate-tRNA ligase (SPAC17A5.15c), mRNA	653	653	0.88	0	49.28	NM_001018916.2
Metschnikowia aff. pulcherrima strain APC 1.2 chromosome III, complete sequence	635	635	0.88	0	49.14	CP034458.1
[Candida] pseudohaemulonii glutamate-tRNA ligase (C7M61_002454), partial mRNA	637	637	0.88	0	48.44	XM_024857827.1
Schizosaccharomyces japonicus yFS275 glutamate-tRNA ligase (SJAG_03277), mRNA	639	639	0.88	0	48.34	XM_002174400.2
Schizosaccharomyces japonicus yFS275 exonuclease II Exo2 (SJAG_03276), mRNA	639	639	0.88	0	48.34	XM_002174399.2
[Candida] haemulonis glutamate-tRNA ligase (CXQ85_002808), partial mRNA	637	637	0.88	0	48.29	XM_025486471.1
[Candida] duobushaemulonis glutamate-tRNA ligase (CXQ87_003244), partial mRNA	636	636	0.88	0	48.29	XM_025481726.1
Schizosaccharomyces octosporus yFS286 glutamate-tRNA ligase mRNA	634	634	0.88	0	48.01	XM_013164463.1

## Sheet: Armfum1 S5.2 and S10.2
Armfum1 S5.2
cds400991_403145 S5.2 Armfum1
Description	Max Score	Total Score	Query Cover	E value	Per. ident	Accession
Armillaria ostoyae strain C18/9 genome assembly, chromosome: LG5	321	1189	0.98	0	93.25	LR732079.1
Pleurotus ostreatus mRNA, regulated by blue-light stimulation, clone: MK-2010-02	188	188	0.18	1e-52	73.45	AB551954.1
Clitopilus hobsonii strain QYL-10 chromosome 11	396	1146	0.99	1e-136	61.69	CP068007.1
Pleurotus ostreatus mRNA, regulated by blue-light stimulation, clone: MK-2010-30	735	735	0.95	0	60.53	AB551982.1
Pleurotus ostreatus uncharacterized protein (PC9H_009561), partial mRNA	681	681	0.89	0	59.68	XM_036779060.1
Mycena indigotica C2 domain-containing protein (MIND_00220200), partial mRNA	665	665	0.94	0	56.48	XM_037359092.1
Agaricus bisporus var. burnettii JB137-S8 hypothetical protein (AGABI1DRAFT_59499), mRNA	690	690	0.96	0	56.23	XM_007330301.1
Agaricus bisporus var. bisporus H97 hypothetical protein (AGABI2DRAFT_218206), mRNA	687	687	0.96	0	56.23	XM_006459161.1
Agaricus bisporus strain KMCC00540 chromosome 5	391	1150	1	4e-174	56.14	CP039877.1
Agaricus bisporus var. bisporus H97 chromosome 5, complete sequence	391	1150	1	4e-174	56.14	CP015461.1
Agaricus bisporus var. bisporus strain H39 chromosome 5, complete sequence	391	1150	1	4e-174	56.14	CP015474.1
Laccaria bicolor S238N-H82 hypothetical protein partial mRNA	650	650	0.94	0	53.45	XM_001880889.1
Mucor circinelloides f. circinelloides strain Mucho SideA gene, complete cds	176	420	0.95	1e-93	52.56	KJ999702.1
Heterobasidion irregulare TC 32-1 hypothetical protein partial mRNA	608	608	0.95	0	50	XM_009546986.1
Coprinopsis cinerea okayama7#130 hypothetical protein (CC1G_07068), partial mRNA	483	483	0.87	2e-161	48.67	XM_001836369.2
Mycena indigotica uncharacterized protein (MIND_00220300), partial mRNA	508	508	0.94	2e-169	43.99	XM_037359093.1
Lichtheimia ramosa strain KPH11 chromosome 08, complete sequence	173	393	0.95	3e-92	43.92	CP031830.1
Lichtheimia ramosa strain JMRC FSU:6197 genome assembly, scaffold: SCAF3	173	393	0.95	3e-92	43.92	LK023335.1
Lichtheimia ramosa strain KPH11 chromosome 03, complete sequence	182	332	0.64	3e-80	43.59	CP031825.1
Lichtheimia ramosa strain JMRC FSU:6197 genome assembly, scaffold: SCAF1	182	332	0.64	3e-80	43.59	LK023313.1
Stereum hirsutum FP-91666 SS1 hypothetical protein (STEHIDRAFT_91418), mRNA	482	482	0.95	3e-157	43.43	XM_007300021.1
Pleurotus ostreatus uncharacterized protein (PC9H_009560), partial mRNA	493	493	0.96	1e-163	42.9	XM_036779059.1
Agaricus bisporus var. burnettii JB137-S8 hypothetical protein (AGABI1DRAFT_121041), mRNA	506	506	0.98	1e-168	42.47	XM_007330400.1
Agaricus bisporus var. bisporus H97 hypothetical protein (AGABI2DRAFT_183956), mRNA	505	505	0.98	3e-168	42.31	XM_006459162.1
Heterobasidion irregulare TC 32-1 hypothetical protein partial mRNA	478	478	0.96	5e-157	41.18	XM_009546985.1
Dacryopinax primogenitus uncharacterized protein (DACRYDRAFT_75668), partial mRNA	445	445	0.95	2e-142	40.69	XM_040776151.1
Phycomyces blakesleeanus NRRL 1555(-) hypothetical protein mRNA	460	460	0.95	5e-148	40.63	XM_018429091.1
Stereum hirsutum FP-91666 SS1 hypothetical protein (STEHIDRAFT_91415), mRNA	465	465	0.95	4e-152	39.94	XM_007300020.1
Laccaria bicolor S238N-H82 hypothetical protein partial mRNA	464	464	0.95	1e-152	39.48	XM_001880890.1
Coprinopsis cinerea okayama7#130 hypothetical protein (CC1G_07067), partial mRNA	444	444	0.95	8e-145	39.3	XM_001836368.2
Rhizopus microsporus ATCC 52813 hypothetical protein (RHIMIDRAFT_247918), partial mRNA	435	435	0.95	3e-141	39.03	XM_023610462.1
Aspergillus niger contig An05c0050, genomic contig	107	186	0.65	2e-36	37.28	AM270105.1
Armillaria ostoyae strain C18/9 genome assembly, chromosome: LG11	314	314	0.91	1e-88	36.47	LR732085.1
Chaetomium globosum CBS 148.51 hypothetical protein (CHGG_05341) partial mRNA	176	176	0.48	9e-45	35.94	XM_001221435.1
Aspergillus wentii DTO 134E9 uncharacterized protein (ASPWEDRAFT_110084), partial mRNA	222	222	0.66	4e-60	35.65	XM_040828146.1
Rhizophagus irregularis DAOM 181602=DAOM 197198 hypothetical protein (GLOIN_2v1590112), mRNA	352	352	0.95	6e-109	35.25	XM_025316703.1
Aspergillus luchuensis RIB2601 DNA, chromosome 8, nearly complete sequence	100	177	0.64	9e-34	35	AP024441.1
Aspergillus luchuensis IFO 4308 DNA, chromosome 8, nearly complete sequence	100	177	0.64	9e-34	35	AP024432.1
Linderina pennispora uncharacterized protein (DL89DRAFT_266326), mRNA	301	301	0.94	2e-88	33.99	XM_040887042.1
Pseudocercospora fijiensis CIRAD86 uncharacterized protein (MYCFIDRAFT_162844), mRNA	201	201	0.68	7e-53	33.94	XM_007926421.1
Aspergillus tanneri siderophore (ATNIH1004_007448), partial mRNA	178	178	0.61	2e-45	33.5	XM_033572072.1
Aspergillus alliaceus IucC family-domain-containing protein (BDW43DRAFT_303443), partial mRNA	185	185	0.66	6e-47	33.33	XM_032045412.1
Zymoseptoria tritici IPO323 uncharacterized protein (MYCGRDRAFT_23189), partial mRNA	140	140	0.52	1e-32	33.13	XM_003857413.1
Linderina pennispora uncharacterized protein (DL89DRAFT_225288), partial mRNA	234	234	0.73	2e-65	32.84	XM_040884745.1
Penicillium roqueforti uncharacterized protein (LCP9604111_143), partial mRNA	186	186	0.66	4e-47	32.64	XM_039068458.1
Fonticula alba hypothetical protein mRNA	193	193	0.68	1e-48	32.62	XM_009499650.1
Zymoseptoria tritici strain WAI323 chromosome 1	144	174	0.64	4e-33	32.61	CP051570.1
Zymoseptoria tritici strain WAI321 chromosome 1	144	174	0.64	4e-33	32.61	CP051550.1
Zymoseptoria tritici ST99CH_3D7 genome assembly, chromosome: 1	144	172	0.64	2e-32	32.61	LT853692.1
Zymoseptoria tritici strain WAI332 chromosome 1	144	144	0.57	3e-31	32.61	CP051589.1
Aspergillus nomius NRRL 13137 uncharacterized protein (ANOM_008953), partial mRNA	189	189	0.66	4e-48	32.57	XM_015554209.1
Aspergillus glaucus CBS 516.65 hypothetical protein (ASPGLDRAFT_67965), partial mRNA	181	181	0.71	2e-45	32.4	XM_022549209.1
Aspergillus bombycis hypothetical protein (ABOM_004343), partial mRNA	188	188	0.66	5e-48	32.35	XM_022531473.1
Aspergillus terreus NIH2624 predicted protein (ATEG_09295) partial mRNA	154	154	0.61	4e-36	32.32	XM_001217916.1
Aspergillus pseudotamarii IucC family-domain-containing protein (BDV38DRAFT_277513), partial mRNA	194	194	0.66	3e-50	32.19	XM_032058508.1
Aspergillus niger CBS 513.88 hypothetical protein, mRNA	189	189	0.66	5e-48	32.09	XM_001390712.2
Aspergillus ruber CBS 135680 uncharacterized protein (EURHEDRAFT_514051), partial mRNA	174	174	0.65	1e-42	32.08	XM_040786233.1
Zymoseptoria tritici isolate M4_64 chromosome 1	142	172	0.64	1e-32	32.08	CP062502.1
Zymoseptoria tritici isolate M4_9 chromosome 1	142	172	0.64	1e-32	32.08	CP062541.1
Zymoseptoria tritici isolate M3_19 chromosome 1	142	172	0.64	1e-32	32.08	CP062598.1
Zymoseptoria tritici ST99CH_1E4 genome assembly, chromosome: ZT1E4_chr_1	142	172	0.64	1e-32	32.08	LT854253.1
Zymoseptoria tritici ST99CH_3D1 genome assembly, chromosome: ZT3D1_chr_1	142	172	0.64	2e-32	32.08	LT854273.1
Zymoseptoria tritici isolate M4_30 chromosome 1	142	172	0.64	2e-32	32.08	CP062521.1
Zymoseptoria tritici isolate M3_45 chromosome 1	142	172	0.64	2e-32	32.08	CP062579.1
Zymoseptoria tritici isolate M1_A2.2 chromosome 1	142	172	0.64	2e-32	32.08	CP062678.1
Zymoseptoria tritici isolate M2_1 chromosome 1	142	172	0.64	2e-32	32.08	CP062638.1
Zymoseptoria tritici ST99CH_1A5 genome assembly, chromosome: 1	142	172	0.64	2e-32	32.08	LT882676.1
Zymoseptoria tritici isolate M1_A66.2 chromosome 1	142	172	0.64	2e-32	32.08	CP062658.1
Zymoseptoria tritici isolate M2_11 chromosome 1	142	172	0.64	2e-32	32.08	CP062618.1
Zymoseptoria tritici isolate M4_8 chromosome 1	142	172	0.64	2e-32	32.08	CP062560.1
Aspergillus flavus NRRL3357 uncharacterized protein (G4B84_004454), partial mRNA	184	184	0.66	6e-45	31.95	XM_041285679.1
Aspergillus pseudonomiae IucC family-domain-containing protein (BDV37DRAFT_295393), partial mRNA	182	182	0.66	7e-46	31.89	XM_032089869.1
Aspergillus caelatus IucC family-domain-containing protein (BDV27DRAFT_167169), partial mRNA	180	180	0.66	5e-45	31.88	XM_032074407.1
Aspergillus welwitschiae IucC family-domain-containing protein (BDQ94DRAFT_184091), partial mRNA	189	189	0.66	5e-48	31.86	XM_026774556.1
Aspergillus chevalieri M1 DNA, chromosome 4, nearly complete sequence	176	176	0.65	1e-41	31.78	AP024419.1
Aspergillus chevalieri M1 DNA, chromosome 3, nearly complete sequence	173	173	0.64	6e-41	31.68	AP024418.1
Aspergillus eucalypticola CBS 122712 uncharacterized protein (BO83DRAFT_339624), partial mRNA	184	184	0.66	2e-46	31.44	XM_025528552.1
Aspergillus fischeri NRRL 181 conserved hypothetical protein (NFIA_061730), partial mRNA	144	144	0.58	2e-33	31.32	XM_001262908.1
Acaromyces ingoldii hypothetical protein (FA10DRAFT_293453), partial mRNA	151	151	0.66	2e-34	31.28	XM_025524425.1
Aspergillus ruber CBS 135680 uncharacterized protein (EURHEDRAFT_513335), partial mRNA	182	182	0.73	8e-46	31.09	XM_040786154.1
Penicillium chrysogenum Wisconsin 54-1255 hypothetical protein (Pc13g11520) mRNA, complete cds	182	182	0.72	6e-46	30.96	XM_002559523.1
Aspergillus steynii IBT 23096 uncharacterized protein (P170DRAFT_364958), partial mRNA	179	179	0.74	3e-45	30.93	XM_024844676.1
Aspergillus vadensis CBS 113365 hypothetical protein (BO88DRAFT_368042), mRNA	179	179	0.66	4e-44	30.8	XM_025704096.1
Aspergillus tubingensis IucC family-domain-containing protein (AtWU_03415), partial mRNA	170	170	0.66	5e-41	30.4	XM_035498527.1
Aspergillus piperis CBS 112811 hypothetical protein (BO85DRAFT_471749), partial mRNA	169	169	0.66	9e-41	30.4	XM_025662501.1
Cercospora beticola hypothetical protein (CB0940_06892), partial mRNA	164	164	0.66	3e-39	30.11	XM_023599633.1
Aspergillus novofumigatus IBT 16806 uncharacterized protein (P174DRAFT_510732), partial mRNA	167	167	0.75	2e-40	29.75	XM_024831712.1
Aspergillus tubingensis IucC family-domain-containing protein (AtWU_03005), partial mRNA	163	163	0.66	3e-39	29.75	XM_035498118.1
Aspergillus niger CBS 513.88 hypothetical protein, mRNA	161	161	0.66	1e-38	29.75	XM_001401884.2
Aspergillus niger CBS 101883 uncharacterized protein (BO96DRAFT_443477), partial mRNA	161	161	0.66	3e-38	29.75	XM_025601684.1
Aspergillus luchuensis uncharacterized protein (AKAW2_81329S), partial mRNA	183	183	0.84	2e-46	29.53	XM_041682448.1
Penicillium chrysogenum Wisconsin 54-1255 complete genome, contig Pc00c13	143	175	0.63	2e-33	29.48	AM920428.1
Aspergillus fischeri NRRL 181 uncharacterized protein (NFIA_061740), partial mRNA	151	151	0.67	4e-36	29.4	XM_001262909.1
Arthroderma uncinatum uncharacterized protein (GIQ15_06133), partial mRNA	160	160	0.6	3e-38	29.26	XM_033553550.1
Aspergillus thermomutatus hypothetical protein (CDV56_108768), partial mRNA	150	150	0.67	3e-34	29.13	XM_026762387.1
Metarhizium robertsii ARSEF 23 Aerobactin siderophore biosynthesis, IucA/IucC mRNA	146	146	0.63	2e-32	28.67	XM_007819030.2
Aspergillus felis strain FM324 chromosome 2	136	170	0.66	1e-31	28.64	CP066504.1
Aspergillus costaricaensis CBS 115574 hypothetical protein (BO79DRAFT_217461), partial mRNA	157	157	0.66	1e-36	28.45	XM_025683366.1
Fusarium graminearum PH-1 hypothetical protein partial mRNA	138	138	0.63	8e-31	28.22	XM_011327711.1
Metarhizium brunneum ARSEF 3297 Aerobactin siderophore biosynthesis, IucA/IucC partial mRNA	143	143	0.66	2e-31	27.55	XM_014687487.1
cds403434_405053 S5.2 Armfum1
Description	Max Score	Total Score	Query Cover	E value	Per. ident	Accession
Trametes hirsuta strain 072 chromosome 7, complete sequence	171	218	0.39	3e-46	67.92	CP019380.1
Armillaria ostoyae strain C18/9 genome assembly, chromosome: LG5	612	612	1	0	64.17	LR732079.1
Postia placenta MAD-698-R-SB12 hypothetical protein (POSPLADRAFT_1152296), partial mRNA	191	191	0.25	5e-55	61.54	XM_024486644.1
Gloeophyllum trabeum ATCC 11539 hypothetical protein partial mRNA	188	188	0.27	9e-54	59.57	XM_007870492.1
Laccaria bicolor S238N-H82 hypothetical protein partial mRNA	215	215	0.35	5e-60	59.55	XM_001880888.1
Heterobasidion irregulare TC 32-1 hypothetical protein partial mRNA	179	179	0.25	3e-50	58.91	XM_009546988.1
Agaricus bisporus var. burnettii JB137-S8 hypothetical protein (AGABI1DRAFT_59498), partial mRNA	224	224	0.37	3e-66	57.98	XM_007330300.1
Phanerochaete carnosa HHB-10118-sp uncharacterized protein (PHACADRAFT_252455), mRNA	171	171	0.24	5e-47	57.34	XM_007393520.1
Trametes versicolor FP-101664 SS1 hypothetical protein partial mRNA	192	192	0.34	3e-55	55.68	XM_008041408.1
Ganoderma boninense Q9UW87 gene for MRP-like transporter	198	198	0.33	3e-52	55.56	LR724670.1
Dichomitus squalens LYAD-421 SS1 uncharacterized protein (DICSQDRAFT_178204), partial mRNA	196	196	0.33	3e-51	55.56	XM_007362291.1
Suillus fuscotomentosus C2 domain-containing protein (F5891DRAFT_1129036), partial mRNA	177	177	0.34	4e-49	54.24	XM_041364349.1
Suillus discolor C2 domain-containing protein (F5147DRAFT_745056), partial mRNA	178	178	0.34	4e-49	54.24	XM_041439725.1
Stereum hirsutum FP-91666 SS1 hypothetical protein (STEHIDRAFT_73193), mRNA	197	197	0.33	1e-51	53.8	XM_007299403.1
Punctularia strigosozonata HHB-11173 SS5 hypothetical protein (PUNSTDRAFT_77696), partial mRNA	195	195	0.33	4e-56	53.22	XM_007388990.1
Suillus subaureus C2 domain-containing protein (BJ212DRAFT_1265161), partial mRNA	177	177	0.35	2e-49	53.04	XM_041330466.1
Suillus subalutaceus uncharacterized protein (DFJ58DRAFT_716660), partial mRNA	185	185	0.35	2e-46	52.49	XM_041384245.1
Sparassis crispa Oligomycin resistance ATP-dependent permease YOR1 (SCP_1301680), partial mRNA	193	193	0.37	8e-49	52.41	XM_027763465.1
Mycena indigotica C2 domain-containing protein (MIND_00220100), partial mRNA	194	194	0.34	3e-51	52.25	XM_037359091.1
Agaricus bisporus var. bisporus H97 hypothetical protein (AGABI2DRAFT_218205), mRNA	228	228	0.44	3e-64	51.77	XM_006459160.1
Suillus paluster C2 domain-containing protein (EDB91DRAFT_1048529), partial mRNA	169	169	0.33	3e-46	51.72	XM_041313411.1
Suillus bovinus C2 domain-containing protein (EDB93DRAFT_1238293), partial mRNA	176	176	0.36	2e-48	51.3	XM_041451528.1
Laetiporus sulphureus 93-53 uncharacterized protein (LAESUDRAFT_665347), partial mRNA	195	195	0.36	6e-56	51.06	XM_040905184.1
Suillus plorans C2 domain-containing protein (HD556DRAFT_1521907), partial mRNA	181	181	0.37	4e-50	50.5	XM_041309180.1
Pleurotus ostreatus uncharacterized protein (PC9H_009562), partial mRNA	221	221	0.5	1e-61	49.63	XM_036779061.1
Coprinopsis cinerea okayama7#130 hypothetical protein (CC1G_07069), partial mRNA	233	233	0.49	5e-66	49.03	XM_001836370.2
Agaricus bisporus var. bisporus H97 chromosome 5, complete sequence	207	207	0.44	2e-53	45.35	CP015461.1
Agaricus bisporus var. bisporus strain H39 chromosome 5, complete sequence	206	206	0.44	3e-53	45.35	CP015474.1
Agaricus bisporus strain KMCC00540 chromosome 5	206	206	0.44	3e-53	45.35	CP039877.1
Schizophyllum commune H4-8 uncharacterized protein (SCHCODRAFT_66849), partial mRNA	211	211	0.5	6e-61	45.25	XM_003033916.1
Fomitiporia mediterranea MF3/22 uncharacterized protein (FOMMEDRAFT_77011), partial mRNA	166	166	0.34	1e-44	44.77	XM_007263292.1
Suillus clintonianus uncharacterized protein (DEU56DRAFT_882448), mRNA	188	188	0.49	3e-47	43.48	XM_041356125.1
Saitoella complicata NRRL Y-17804 uncharacterized protein (SAICODRAFT_62759), partial mRNA	105	105	0.24	1e-22	43.2	XM_019169940.1
Rhizophagus irregularis DAOM 181602=DAOM 197198 hypothetical protein (GLOIN_2v1586150), mRNA	116	116	0.25	7e-24	41.98	XM_025316520.1
Mycena indigotica Calcineurin temperature suppressor Cts1 (MIND_00708300), partial mRNA	122	122	0.26	2e-25	41.83	XM_037363786.1
Tilletiopsis washingtonensis hypothetical protein (FA09DRAFT_339285), partial mRNA	128	128	0.24	4e-27	41.78	XM_025744195.1
Coniophora puteana RWD-64-598 SS2 hypothetical protein mRNA	140	140	0.26	3e-31	41.61	XM_007769767.1
Wallemia mellicola CBS 633.66 hypothetical protein partial mRNA	116	116	0.25	1e-23	41.26	XM_006958724.1
Fibroporia radiculosa predicted protein partial mRNA	211	211	0.48	1e-57	41.24	XM_012325304.1
Coniophora puteana RWD-64-598 SS2 hypothetical protein mRNA	176	176	0.48	3e-43	40.94	XM_007767799.1
Rhodotorula graminis WP1 uncharacterized protein (RHOBADRAFT_27679), partial mRNA	112	112	0.25	6e-25	40	XM_018412799.1
Postia placenta MAD-698-R-SB12 hypothetical protein (POSPLADRAFT_1048533), partial mRNA	122	122	0.25	1e-25	38.99	XM_024479541.1
Wallemia ichthyophaga EXF-994 Ingression protein fic1 partial mRNA	116	116	0.25	2e-23	38.93	XM_009267583.1
Podospora anserina S mat+ uncharacterized protein (PODANS_2_13260), partial mRNA	108	108	0.29	1e-20	38.71	XM_001912109.1
Capronia epimyces CBS 606.96 hypothetical protein partial mRNA	103	103	0.26	5e-19	38.69	XM_007731990.1
Agaricus bisporus var. bisporus H97 hypothetical protein (AGABI2DRAFT_191927), mRNA	120	120	0.26	1e-24	38.36	XM_006460100.1
Agaricus bisporus var. burnettii JB137-S8 hypothetical protein (AGABI1DRAFT_113426), mRNA	120	120	0.26	1e-24	38.36	XM_007329370.1
Melampsora larici-populina 98AG31 uncharacterized protein (MELLADRAFT_71212), mRNA	117	117	0.26	1e-24	38.31	XM_007407307.1
Cantharellus anzutake uncharacterized protein (EI90DRAFT_3288948), partial mRNA	119	119	0.25	2e-24	38.31	XM_039067136.1
Trametes versicolor FP-101664 SS1 hypothetical protein partial mRNA	122	122	0.26	2e-25	38.12	XM_008037398.1
Sporisorium reilianum f. sp. reilianum strain SRS1_H2-8 genome assembly, chromosome: XXIII	120	120	0.25	2e-24	37.91	LT795076.1
Sporisorium reilianum SRZ2 chromosome 23 complete DNA sequence	120	120	0.25	3e-24	37.91	FQ311445.1
Rhinocladiella mackenziei CBS 650.93 hypothetical protein partial mRNA	104	104	0.27	2e-19	37.32	XM_013412294.1
Cladophialophora immunda hypothetical protein partial mRNA	105	105	0.26	1e-19	37.23	XM_016394547.1
Punctularia strigosozonata HHB-11173 SS5 hypothetical protein (PUNSTDRAFT_125244), mRNA	115	115	0.25	6e-23	37.04	XM_007381794.1
Kalmanozyma brasiliensis GHG001 hypothetical protein partial mRNA	111	111	0.25	5e-24	36.77	XM_016436705.1
Neohortaea acidophila uncharacterized protein (BDY17DRAFT_311205), partial mRNA	103	103	0.26	6e-19	36.76	XM_033735511.1
Dichomitus squalens LYAD-421 SS1 uncharacterized protein (DICSQDRAFT_179654), partial mRNA	120	120	0.27	2e-24	36.69	XM_007364265.1
Fibroporia radiculosa predicted protein partial mRNA	120	120	0.26	2e-24	36.65	XM_012325595.1
Rhodotorula toruloides NP11 calcineurin temperature suppressor Cts1 partial mRNA	115	115	0.36	7e-23	36.56	XM_016416769.1
Ustilago hordei uncharacterized protein (UHO2_07070), partial mRNA	119	119	0.25	2e-24	36.54	XM_041556526.1
Schizophyllum commune H4-8 uncharacterized protein (SCHCODRAFT_103062), partial mRNA	118	118	0.25	4e-24	36.48	XM_003036760.2
Gloeophyllum trabeum ATCC 11539 hypothetical protein partial mRNA	117	117	0.25	1e-23	36.36	XM_007864340.1
Pleurotus ostreatus uncharacterized protein (PC9H_005165), partial mRNA	112	112	0.24	5e-22	36.18	XM_036774740.1
Phialemoniopsis curvata uncharacterized protein (E0L32_002244), partial mRNA	107	107	0.32	4e-20	36.14	XM_031136412.1
Coniophora puteana RWD-64-598 SS2 hypothetical protein partial mRNA	100	100	0.27	1e-19	35.98	XM_007771470.1
Anthracocystis panici-leucophaei strain SPL10 chromosome 7	117	117	0.25	2e-23	35.9	CP060305.1
Moesziomyces antarcticus conserved hypothetical protein partial mRNA	115	115	0.25	4e-23	35.9	XM_014798439.1
Ustilago maydis 521 hypothetical protein (UMAG_06398), partial mRNA	117	117	0.25	1e-23	35.85	XM_011394382.1
Suillus subalutaceus uncharacterized protein (DFJ58DRAFT_319249), mRNA	121	121	0.26	6e-25	35.62	XM_041379822.1
Sporisorium scitamineum strain SscI8 genome assembly, scaffold: SPSC_scaffold_06	116	116	0.25	5e-23	35.44	LK056654.1
Sporisorium scitamineum strain SSC39 chromosome 8, complete sequence	116	116	0.25	5e-23	35.44	CP010920.1
Meira miltonrushii uncharacterized protein (FA14DRAFT_70137), mRNA	115	115	0.24	7e-23	35.29	XM_025502720.1
Acaromyces ingoldii hypothetical protein (FA10DRAFT_267151), mRNA	111	111	0.24	1e-21	35.29	XM_025521795.1
Mytilinidion resinicola uncharacterized protein (BDZ99DRAFT_565832), partial mRNA	103	103	0.32	5e-19	35.29	XM_033727516.1
Suillus clintonianus uncharacterized protein (DEU56DRAFT_147649), mRNA	122	122	0.31	4e-25	35.14	XM_041344771.1
Verruconis gallopava hypothetical protein mRNA	103	103	0.32	5e-19	35.12	XM_016359670.1
Fonsecaea multimorphosa CBS 102226 hypothetical protein partial mRNA	104	104	0.3	3e-19	35.06	XM_016779755.1
Sparassis crispa predicted protein (SCP_0204870), partial mRNA	116	116	0.25	2e-23	35.03	XM_027754401.1
Suillus bovinus uncharacterized protein (EDB93DRAFT_1076244), partial mRNA	119	119	0.26	3e-24	35	XM_041445219.1
Sporisorium graminicola uncharacterized protein (EX895_004171), partial mRNA	117	117	0.25	1e-23	35	XM_029884767.1
Suillus subaureus uncharacterized protein (BJ212DRAFT_1266467), partial mRNA	117	117	0.26	1e-23	35	XM_041330571.1
Suillus discolor uncharacterized protein (F5147DRAFT_667528), mRNA	117	117	0.26	1e-23	35	XM_041435262.1
Suillus plorans uncharacterized protein (HD556DRAFT_651782), mRNA	117	117	0.26	1e-23	35	XM_041311187.1
Suillus fuscotomentosus uncharacterized protein (F5891DRAFT_1001518), mRNA	117	117	0.26	2e-23	35	XM_041360181.1
Suillus paluster uncharacterized protein (EDB91DRAFT_420371), mRNA	117	117	0.26	2e-23	35	XM_041327212.1
Jaminaea rosea hypothetical protein (BDZ90DRAFT_274232), mRNA	114	114	0.26	2e-22	34.91	XM_025508829.1
Anthracocystis flocculosa PF-1 hypothetical protein partial mRNA	115	115	0.27	5e-23	34.88	XM_007882346.1
Heterobasidion irregulare TC 32-1 hypothetical protein partial mRNA	123	123	0.32	1e-26	34.85	XM_009545687.1
Pseudozyma hubeiensis SY62 hypothetical protein partial mRNA	119	119	0.29	3e-24	34.62	XM_012333207.1
Coprinopsis cinerea okayama7#130 calcineurin temperature suppressor Cts1 (CC1G_14663), partial mRNA	112	112	0.24	4e-22	34.42	XM_002911188.1
Melanopsichium pennsylvanicum 4 genomic scaffold, scaffold SCAFFOLD78	119	119	0.3	4e-24	33.87	HG529702.1
Laetiporus sulphureus 93-53 uncharacterized protein (LAESUDRAFT_754024), partial mRNA	114	114	0.25	1e-22	33.75	XM_040911832.1
Ustilago bromivora strain UB2112 genome assembly, chromosome: XXIII	120	120	0.3	4e-24	33.52	LT558139.1
Stereum hirsutum FP-91666 SS1 hypothetical protein (STEHIDRAFT_146275), mRNA	122	122	0.38	3e-25	33.48	XM_007302807.1
Pseudomicrostroma glucosiphilum hypothetical protein (BCV69DRAFT_248048), partial mRNA	99	99	0.25	5e-20	33.33	XM_025490272.1
Tilletiaria anomala UBC 951 hypothetical protein mRNA	127	127	0.49	6e-27	33.21	XM_013384521.1
Fomitiporia mediterranea MF3/22 uncharacterized protein (FOMMEDRAFT_147688), mRNA	107	107	0.25	2e-20	32.58	XM_007268243.1
Phanerochaete carnosa HHB-10118-sp uncharacterized protein (PHACADRAFT_170250), partial mRNA	111	111	0.38	5e-22	31.88	XM_007392158.1
Melampsora larici-populina 98AG31 uncharacterized protein (MELLADRAFT_115723), partial mRNA	125	125	0.46	2e-26	30.25	XM_007407308.1
cds405183_406324 S5.2 Armfum1
Description	Max Score	Total Score	Query Cover	E value	Per. ident	Accession
Heterobasidion irregulare TC 32-1 hypothetical protein partial mRNA	231	231	0.76	1e-72	57.65	XM_009546989.1
Armillaria ostoyae strain C18/9 genome assembly, chromosome: LG5	144	330	0.9	7e-74	57.04	LR732079.1
Phanerochaete carnosa HHB-10118-sp uncharacterized protein (PHACADRAFT_252400), mRNA	266	266	0.9	5e-84	55.6	XM_007393489.1
Sparassis crispa predicted protein (SCP_1202430), partial mRNA	263	263	0.9	7e-82	55.6	XM_027763129.1
Gloeophyllum trabeum ATCC 11539 hypothetical protein mRNA	272	272	0.95	2e-86	55.28	XM_007870715.1
Trametes versicolor FP-101664 SS1 hypothetical protein mRNA	255	255	0.9	2e-79	55.17	XM_008041438.1
Punctularia strigosozonata HHB-11173 SS5 hypothetical protein (PUNSTDRAFT_139307), partial mRNA	263	263	0.91	2e-84	54.85	XM_007389005.1
Agaricus bisporus var. bisporus strain H39 chromosome 5, complete sequence	161	161	0.53	8e-41	54.49	CP015474.1
Agaricus bisporus var. bisporus H97 chromosome 5, complete sequence	161	161	0.53	8e-41	54.49	CP015461.1
Agaricus bisporus strain KMCC00540 chromosome 5	161	161	0.53	8e-41	54.49	CP039877.1
Clitopilus hobsonii strain QYL-10 chromosome 11	149	149	0.57	8e-37	54.27	CP068007.1
Schizophyllum commune H4-8 uncharacterized protein (SCHCODRAFT_257873), mRNA	268	268	0.92	1e-82	53.97	XM_003029540.1
Fomitiporia mediterranea MF3/22 uncharacterized protein (FOMMEDRAFT_144900), partial mRNA	243	243	0.9	5e-76	53.42	XM_007263367.1
Postia placenta MAD-698-R-SB12 hypothetical protein (POSPLADRAFT_1041175), mRNA	258	258	0.89	1e-80	53.28	XM_024477854.1
Mycena indigotica uncharacterized protein (MIND_00220000), partial mRNA	245	245	0.9	1e-77	53.19	XM_037359090.1
Fibroporia radiculosa predicted protein partial mRNA	259	259	0.9	5e-83	53.02	XM_012328136.1
Agaricus bisporus var. bisporus H97 hypothetical protein (AGABI2DRAFT_66531), partial mRNA	243	243	0.88	2e-76	51.77	XM_006459159.1
Laetiporus sulphureus 93-53 uncharacterized protein (LAESUDRAFT_752112), mRNA	206	206	0.89	2e-60	50.22	XM_040911703.1
Serpula lacrymans var. lacrymans S7.9 hypothetical protein (SERLADRAFT_468361), mRNA	258	258	0.98	1e-80	50.2	XM_007318641.1
Dichomitus squalens LYAD-421 SS1 uncharacterized protein (DICSQDRAFT_144301), partial mRNA	245	245	0.9	5e-77	49.57	XM_007362271.1
Phialemoniopsis curvata uncharacterized protein (E0L32_004747), partial mRNA	133	133	0.57	2e-33	49.33	XM_031139192.1
Stereum hirsutum FP-91666 SS1 hypothetical protein (STEHIDRAFT_48451), partial mRNA	230	230	0.93	9e-72	46.89	XM_007299197.1
Trametes hirsuta strain 072 chromosome 7, complete sequence	175	175	0.69	1e-45	46.51	CP019380.1
Coniophora puteana RWD-64-598 SS2 hypothetical protein partial mRNA	249	249	0.99	8e-78	45.42	XM_007767661.1
Orbilia oligospora ATCC 24927 uncharacterized protein (AOL_s00076g126), partial mRNA	173	173	0.79	2e-49	44.93	XM_011122679.1
Tuber melanosporum Mel28 hypothetical protein (GSTUM_00011963001) mRNA, complete cds	155	155	0.8	8e-42	44.5	XM_002842253.1
Neurospora crassa OR74A FK506 suppressor Sfk1 (NCU03660), mRNA	151	151	0.76	8e-38	44.22	XM_955647.2
Thermothelomyces thermophilus ATCC 42464 uncharacterized protein (MYCTH_2302276), mRNA	140	140	0.76	3e-34	44	XM_003662060.1
Neurospora crassa DNA linkage group V BAC clone B2F7	150	150	0.75	4e-37	43.88	AL451013.1
Sordaria macrospora k-hell uncharacterized protein (SMAC_02535), partial mRNA	152	152	0.76	3e-40	43.72	XM_003352052.1
Suillus clintonianus Frag1/DRAM/Sfk1 family-domain-containing protein (DEU56DRAFT_871945), partial mRNA	199	199	0.89	3e-59	43.61	XM_041355744.1
Cucurbitaria berberidis CBS 394.84 uncharacterized protein (K460DRAFT_312518), partial mRNA	160	160	0.77	4e-43	43.5	XM_040930224.1
Coprinopsis cinerea okayama7#130 hypothetical protein (CC1G_07070), partial mRNA	203	203	0.9	3e-61	43.35	XM_001836371.2
Neurospora tetrasperma FGSC 2508 hypothetical protein mRNA	147	147	0.76	2e-38	43.22	XM_009850061.1
Glarea lozoyensis ATCC 20868 hypothetical protein mRNA	145	145	0.76	8e-38	42.93	XM_008081488.1
Suillus fuscotomentosus Frag1/DRAM/Sfk1 (F5891DRAFT_122018), mRNA	187	187	0.9	5e-53	42.67	XM_041369396.1
Verticillium nonalfalfae uncharacterized protein (D7B24_001021), partial mRNA	147	147	0.75	4e-39	42.64	XM_028635266.1
Suillus paluster Frag1/DRAM/Sfk1 family-domain-containing protein (EDB91DRAFT_1238911), partial mRNA	205	205	0.93	1e-61	42.62	XM_041321780.1
Marssonina brunnea f. sp. 'multigermtubi' MB_m1 hypothetical protein (MBM_07813), mRNA	147	147	0.78	8e-39	42.57	XM_007295640.1
Xylona heveae TC161 hypothetical protein mRNA	143	143	0.78	2e-36	42.57	XM_018328867.1
Aspergillus candidus putative FK506 suppressor Sfk1 (BDW47DRAFT_108815), mRNA	132	132	0.76	9e-32	42.57	XM_024813321.1
Suillus discolor Frag1/DRAM/Sfk1 (F5147DRAFT_182866), mRNA	191	191	0.91	2e-55	42.55	XM_041428443.1
Pseudovirgaria hyperparasitica uncharacterized protein (EJ05DRAFT_477320), mRNA	152	152	0.77	9e-39	42.5	XM_033744228.1
Mytilinidion resinicola uncharacterized protein (BDZ99DRAFT_462994), mRNA	144	144	0.77	3e-36	42.5	XM_033719977.1
Lachnellula hyalina Protein sfk1 (sfk1), partial mRNA	154	154	0.78	2e-41	42.36	XM_031153619.1
Thermothielavioides terrestris NRRL 8126 uncharacterized protein (THITE_2108492), mRNA	133	133	0.77	7e-33	42.29	XM_003649649.1
Trichoderma asperellum CBS 433.97 hypothetical protein (M441DRAFT_52119), partial mRNA	129	129	0.76	3e-32	42.21	XM_024907130.1
Verticillium dahliae VdLs.17 uncharacterized protein (VDAG_01407), partial mRNA	147	147	0.75	2e-38	42.13	XM_009650293.1
Verticillium dahliae VdLs.17 chromosome 1, complete sequence	147	147	0.75	4e-36	42.13	CP010980.1
Verticillium dahliae JR2 chromosome 1, complete sequence	147	147	0.75	4e-36	42.13	CP009075.1
Aspergillus campestris IBT 28561 putative FK506 suppressor Sfk1 (P168DRAFT_268612), mRNA	133	133	0.76	6e-32	42.08	XM_024835101.1
Trematosphaeria pertusa uncharacterized protein (BU26DRAFT_534655), partial mRNA	151	151	0.77	2e-40	42	XM_033831227.1
Zymoseptoria tritici IPO323 SFK1-like membrane protein (MYCGRDRAFT_73835), partial mRNA	143	143	0.77	2e-36	41.79	XM_003851169.1
Pseudocercospora fijiensis CIRAD86 uncharacterized protein (MYCFIDRAFT_49772), mRNA	136	136	0.77	8e-34	41.79	XM_007930639.1
Dacryopinax primogenitus uncharacterized protein (DACRYDRAFT_107739), partial mRNA	145	145	0.8	1e-37	41.63	XM_040768522.1
Letharia lupina uncharacterized protein (HO133_008721), partial mRNA	147	147	0.77	1e-38	41.58	XM_037299585.1
Letharia columbiana uncharacterized protein (HO173_006080), partial mRNA	147	147	0.77	1e-38	41.58	XM_037307991.1
Paraphaeosphaeria sporulosa hypothetical protein partial mRNA	142	142	0.78	2e-36	41.58	XM_018174954.1
Suillus bovinus Frag1/DRAM/Sfk1 (EDB93DRAFT_1082942), partial mRNA	189	189	0.91	2e-55	41.45	XM_041445723.1
Trichoderma atroviride IMI 206040 hypothetical protein partial mRNA	134	134	0.76	4e-34	41.21	XM_014093215.1
Pseudomassariella vexata Frag1/DRAM/Sfk1 family protein (BCR38DRAFT_418621), mRNA	134	134	0.78	4e-32	41.18	XM_040859240.1
Aaosphaeria arxii CBS 175.79 uncharacterized protein (BU24DRAFT_492192), mRNA	147	147	0.76	5e-37	41.12	XM_033533880.1
Aspergillus wentii DTO 134E9 uncharacterized protein (ASPWEDRAFT_26202), partial mRNA	134	134	0.76	5e-34	41.09	XM_040832818.1
Hyaloscypha bicolor E uncharacterized protein (K444DRAFT_618995), mRNA	133	133	0.77	2e-32	41	XM_024881431.1
Zasmidium cellare ATCC 36951 uncharacterized protein (M409DRAFT_21007), partial mRNA	140	140	0.77	4e-36	40.8	XM_033805656.1
Pestalotiopsis fici W106-1 hypothetical protein mRNA	131	131	0.77	7e-33	40.8	XM_007836483.1
Suillus plorans Frag1/DRAM/Sfk1 family-domain-containing protein (HD556DRAFT_1394531), mRNA	197	197	0.98	4e-57	40.7	XM_041303645.1
Phialocephala scopiformis hypothetical protein mRNA	140	140	0.77	2e-34	40.5	XM_018215251.1
Drechmeria coniospora uncharacterized protein (DCS_06287), partial mRNA	130	130	0.78	8e-33	40.49	XM_040803578.1
Ramularia collo-cygni related to FK506 suppressor Sfk1 (RCC_04034), partial mRNA	138	138	0.77	2e-35	40.3	XM_023769316.1
Penicillium expansum Frag1/DRAM/Sfk1 (PEX2_051010), partial mRNA	137	137	0.75	4e-35	40.2	XM_016742376.1
Podospora anserina S mat+ uncharacterized protein (PODANS_2_5950), partial mRNA	142	142	0.77	2e-36	40.1	XM_001911327.1
Aspergillus fumigatus Af293 FK506 suppressor Sfk1, putative (AFUA_6G06640), partial mRNA	129	129	0.76	8e-32	40.1	XM_745463.1
Exophiala spinifera hypothetical protein partial mRNA	131	131	0.75	2e-32	40	XM_016379292.1
PREDICTED: Quercus suber protein SFK1-like (LOC112002669), mRNA	129	129	0.77	4e-32	40	XM_024034823.1
Exophiala mesophila hypothetical protein mRNA	135	135	0.76	3e-32	39.9	XM_016366306.1
Verticillium alfalfae VaMs.102 conserved hypothetical protein partial mRNA	129	129	0.75	2e-31	39.9	XM_003006183.1
Baudoinia panamericana UAMH 10762 uncharacterized protein (BAUCODRAFT_117653), mRNA	134	134	0.77	1e-32	39.8	XM_007683500.1
Penicillium digitatum Pd1 hypothetical protein mRNA	134	134	0.75	4e-34	39.7	XM_014675514.1
Capronia coronata CBS 617.96 hypothetical protein partial mRNA	137	137	0.75	7e-35	39.49	XM_007722025.1
Penicillium griseofulvum Frag1/DRAM/Sfk1 (PGRI_091980), partial mRNA	130	130	0.75	2e-31	39.39	XM_040796911.1
Alternaria burnsii fk506 suppressor sfk1 (GT037_007726), partial mRNA	140	140	0.75	1e-35	39.29	XM_038932773.1
Alternaria arborescens hypothetical protein (AA0111_g9228), partial mRNA	139	139	0.75	1e-35	39.29	XM_028655763.1
Alternaria alternata hypothetical protein partial mRNA	139	139	0.75	1e-35	39.29	XM_018534397.1
Exserohilum turcica Et28A uncharacterized protein (SETTUDRAFT_100740), partial mRNA	139	139	0.75	2e-35	39.29	XM_008033263.1
Penicillium arizonense hypothetical protein (PENARI_c001G05175), partial mRNA	134	134	0.75	6e-34	39.2	XM_022626531.1
Penicillium griseofulvum Frag1/DRAM/Sfk1 (PGRI_042700), partial mRNA	132	132	0.75	3e-33	39.2	XM_040791983.1
Exophiala dermatitidis NIH/UT8656 hypothetical protein partial mRNA	138	138	0.75	4e-35	38.97	XM_009154513.1
Endocarpon pusillum Z07020 hypothetical protein mRNA	135	135	0.77	7e-34	38.5	XM_007788590.1
Pseudogymnoascus destructans hypothetical protein (VC83_02969), partial mRNA	129	129	0.77	4e-32	38.42	XM_024466619.1
Westerdykella ornata uncharacterized protein (EI97DRAFT_9963), mRNA	134	134	0.78	3e-32	37.86	XM_033803268.1
Penicillium chrysogenum Wisconsin 54-1255 hypothetical protein (Pc14g01490) mRNA, complete cds	130	130	0.75	2e-32	37.69	XM_002560097.1
Bipolaris sorokiniana ND90Pr uncharacterized protein (COCSADRAFT_227511), mRNA	136	136	0.77	3e-34	37.5	XM_007704195.1
Pseudogymnoascus verrucosus hypothetical protein mRNA	155	155	0.96	4e-42	37.11	XM_018276579.1
Pyrenophora tritici-repentis Pt-1C-BFP conserved hypothetical protein, mRNA	132	132	0.78	5e-32	36.63	XM_001933154.1
Protomyces lactucae-debilis Frag1/DRAM/Sfk1 (BCR37DRAFT_1584), mRNA	135	135	0.76	1e-33	36.36	XM_040866150.1
Cladophialophora psammophila CBS 110553 hypothetical protein partial mRNA	130	130	0.95	6e-32	35.06	XM_007741154.1
Cladophialophora bantiana CBS 173.52 hypothetical protein partial mRNA	131	131	0.95	3e-32	34.66	XM_016758299.1
Trichoderma gamsii FK506 suppressor Sfk1 (TGAM01_v200719), partial mRNA	130	130	0.95	1e-32	34.51	XM_018807475.1
Saitoella complicata NRRL Y-17804 uncharacterized protein (SAICODRAFT_59288), partial mRNA	141	141	0.95	9e-37	33.33	XM_019169675.1
Armfum1 S10.2
cds600484_601401 S10.2 Armfum1
Description	Max Score	Total Score	Query Cover	E value	Per. ident	Accession
Laccaria bicolor S238N-H82 hypothetical protein partial mRNA	241	241	0.63	3e-78	78.32	XM_001883016.1
Agaricus bisporus var. burnettii JB137-S8 hypothetical protein (AGABI1DRAFT_114991), mRNA	238	238	0.65	2e-74	73.47	XM_007331503.1
Suillus clintonianus ubiquitin-conjugating enzyme/RWD-like protein (DEU56DRAFT_744666), partial mRNA	237	237	0.65	2e-74	73.47	XM_041349092.1
Suillus discolor ubiquitin-conjugating enzyme/RWD-like protein (F5147DRAFT_635253), mRNA	240	240	0.65	6e-73	73.47	XM_041432885.1
Suillus paluster ubiquitin-conjugating enzyme/RWD-like protein (EDB91DRAFT_1176668), mRNA	235	235	0.65	6e-71	73.47	XM_041320396.1
Suillus bovinus ubiquitin-conjugating enzyme/RWD-like protein (EDB93DRAFT_1100144), partial mRNA	236	236	0.65	9e-74	72.79	XM_041446972.1
Suillus subaureus ubiquitin-conjugating enzyme/RWD-like protein (BJ212DRAFT_1579455), mRNA	237	237	0.65	2e-73	72.79	XM_041342250.1
Suillus subalutaceus ubiquitin-conjugating enzyme/RWD-like protein (DFJ58DRAFT_813413), mRNA	236	236	0.65	1e-72	72.79	XM_041391604.1
Suillus fuscotomentosus ubiquitin-conjugating enzyme/RWD-like protein (F5891DRAFT_93119), mRNA	237	237	0.65	1e-72	72.79	XM_041373960.1
Serpula lacrymans var. lacrymans S7.9 hypothetical protein (SERLADRAFT_471133), mRNA	235	235	0.65	7e-73	72.6	XM_007319931.1
Gloeophyllum trabeum ATCC 11539 hypothetical protein mRNA	236	236	0.65	2e-73	71.23	XM_007871867.1
Heterobasidion irregulare TC 32-1 hypothetical protein partial mRNA	228	228	0.64	5e-73	71.23	XM_009554521.1
Coniophora puteana RWD-64-598 SS2 hypothetical protein mRNA	228	228	0.65	1e-69	70.07	XM_007775845.1
Mycena indigotica UBIQUITIN-CONJUGAT-2 domain-containing protein (MIND_00600500), partial mRNA	236	236	0.65	2e-74	70	XM_037362762.1
Agaricus bisporus var. bisporus H97 hypothetical protein (AGABI2DRAFT_77446), partial mRNA	228	228	0.65	6e-71	70	XM_006456081.1
Dacryopinax primogenitus uncharacterized protein (DACRYDRAFT_95070), partial mRNA	213	213	0.65	2e-65	68.92	XM_040777268.1
Postia placenta MAD-698-R-SB12 hypothetical protein (POSPLADRAFT_1066163), partial mRNA	232	232	0.72	1e-72	66.87	XM_024482046.1
Dichomitus squalens LYAD-421 SS1 uncharacterized protein (DICSQDRAFT_140756), mRNA	239	239	0.77	4e-73	66.28	XM_007370223.1
Suillus plorans ubiquitin-conjugating enzyme/RWD-like protein (HD556DRAFT_1236714), partial mRNA	219	219	0.65	2e-67	66.23	XM_041297845.1
Cantharellus anzutake ubiquitin-conjugating enzyme/RWD-like protein (EI90DRAFT_2966277), mRNA	202	202	0.61	9e-59	65.94	XM_039055562.1
Schizophyllum commune H4-8 uncharacterized protein (SCHCODRAFT_12064), mRNA	220	220	0.74	1e-67	65.66	XM_003028301.1
Punctularia strigosozonata HHB-11173 SS5 hypothetical protein (PUNSTDRAFT_82588), mRNA	212	212	0.64	2e-63	65.13	XM_007380545.1
Fomitiporia mediterranea MF3/22 uncharacterized protein (FOMMEDRAFT_144366), mRNA	204	204	0.76	5e-61	62.35	XM_007262411.1
Cryptococcus neoformans var. grubii H99 ubiquitin-conjugating enzyme 4 (CNAG_01084), mRNA	191	191	0.65	2e-54	61.9	XM_012193914.1
Armillaria ostoyae strain C18/9 genome assembly, chromosome: LG11	199	394	0.95	2e-54	61.65	LR732085.1
Cryptococcus neoformans var. neoformans B-3501A hypothetical protein (CNBD4240) partial mRNA	190	190	0.65	2e-56	61.22	XM_770602.1
Cryptococcus neoformans var. neoformans JEC21 conserved hypothetical protein (CND02120), mRNA	189	189	0.65	7e-55	61.22	XM_570451.2
Cryptococcus amylolentus CBS 6039 hypothetical protein (L202_06901), partial mRNA	194	194	0.65	2e-57	60.81	XM_019141502.1
Cryptococcus gattii WM276 Ubiquitin conjugating enzyme partial mRNA	190	190	0.65	2e-56	60.81	XM_003193544.1
Cutaneotrichosporon oleaginosum uncharacterized protein (CC85DRAFT_281873), mRNA	199	199	0.65	9e-59	60.54	XM_018421762.1
Tsuchiyaea wingfieldii CBS 7118 ubiquitin-conjugating enzyme 4 (L198_04406), partial mRNA	187	187	0.65	5e-55	58.94	XM_019176525.1
Apiotrichum porosum hypothetical protein (EHS24_001102), partial mRNA	192	192	0.65	6e-57	58.9	XM_028616908.1
Kwoniella mangroviensis CBS 8507 ubiquitin-conjugating enzyme 4 partial mRNA	188	188	0.65	2e-55	58.9	XM_019146799.1
Kwoniella shandongensis uncharacterized protein (CI109_000029), partial mRNA	188	188	0.64	3e-55	58.62	XM_032001229.1
Kwoniella pini CBS 10737 ubiquitin-conjugating enzyme 4 partial mRNA	188	188	0.65	4e-55	58.22	XM_019153916.1
Kwoniella bestiolae CBS 10118 ubiquitin-conjugating enzyme 4 partial mRNA	187	187	0.65	4e-55	58.22	XM_019192754.1
Kwoniella dejecticola CBS 10117 ubiquitin-conjugating enzyme 4 partial mRNA	188	188	0.65	6e-55	58.22	XM_018408792.1
Schistosoma mansoni putative ubiquitin conjugating enzyme E2 partial mRNA	175	175	0.64	4e-48	57.24	XM_018795126.1
Schistosoma japonicum SJCHGC02747 protein mRNA, partial cds	175	175	0.64	5e-48	57.24	AY814691.2
Kockovaella imperatae ubiquitin-conjugating enzyme/RWD-like protein (BD324DRAFT_587374), mRNA	189	189	0.65	8e-54	56.85	XM_022013753.1
Schistosoma japonicum SJCHGC02746 protein mRNA, partial cds	173	173	0.65	2e-50	56.85	AY811864.1
Melampsora larici-populina 98AG31 uncharacterized protein (MELLADRAFT_47703), mRNA	174	174	0.65	1e-48	56.08	XM_007407781.1
Fibroporia radiculosa predicted protein partial mRNA	244	244	0.99	3e-77	55.19	XM_012330422.1
Rhodotorula graminis WP1 uncharacterized protein (RHOBADRAFT_35098), partial mRNA	174	174	0.65	1e-50	54.73	XM_018413255.1
PREDICTED: Pollicipes pollicipes ubiquitin-conjugating enzyme E2-24 kDa-like (LOC119090409), mRNA	169	169	0.64	2e-48	54.48	XM_037213207.1
PREDICTED: Pollicipes pollicipes ubiquitin-conjugating enzyme E2-24 kDa-like (LOC119089416), transcript variant X1, mRNA	169	169	0.64	4e-48	54.48	XM_037212086.1
PREDICTED: Pollicipes pollicipes ubiquitin-conjugating enzyme E2-24 kDa-like (LOC119089416), transcript variant X2, mRNA	169	169	0.64	4e-48	54.48	XM_037212087.1
PREDICTED: Pollicipes pollicipes ubiquitin-conjugating enzyme E2-24 kDa-like (LOC119089416), transcript variant X3, mRNA	169	169	0.64	5e-48	54.48	XM_037212088.1
Esox lucius ubiquitin-conjugating enzyme E2 E1 (LOC105021877), mRNA	167	167	0.64	3e-47	53.79	NM_001304084.1
Esox lucius clone eluc-evq-517-214 Ubiquitin-conjugating enzyme E2 E1 putative mRNA, complete cds	167	167	0.64	3e-47	53.79	BT079919.1
Pleurotus ostreatus uncharacterized protein (PC9H_001900), partial mRNA	248	248	0.99	5e-79	53.67	XM_036771546.1
Stereum hirsutum FP-91666 SS1 hypothetical protein (STEHIDRAFT_170373), partial mRNA	199	199	0.64	7e-57	53.37	XM_007306985.1
Phanerochaete carnosa HHB-10118-sp uncharacterized protein (PHACADRAFT_259165), partial mRNA	234	234	0.99	4e-71	53.12	XM_007397641.1
PREDICTED: Echeneis naucrates ubiquitin-conjugating enzyme E2 E1-like (LOC115044871), transcript variant X2, mRNA	167	167	0.64	1e-47	53.1	XM_029504171.1
PREDICTED: Xiphias gladius ubiquitin-conjugating enzyme E2 E1 (LOC120784533), mRNA	167	167	0.64	2e-47	53.1	XM_040118417.1
PREDICTED: Coregonus clupeaformis ubiquitin-conjugating enzyme E2 E1 (LOC121561559), mRNA	167	167	0.64	2e-47	53.1	XM_041874097.1
PREDICTED: Chelmon rostratus ubiquitin-conjugating enzyme E2 E1 (LOC121610226), mRNA	167	167	0.64	2e-47	53.1	XM_041942239.1
PREDICTED: Larimichthys crocea ubiquitin-conjugating enzyme E2 E1 (LOC104933086), mRNA	167	167	0.64	2e-47	53.1	XM_027287284.1
PREDICTED: Seriola dumerili ubiquitin-conjugating enzyme E2 E1 (LOC111236900), mRNA	167	167	0.64	2e-47	53.1	XM_022765801.1
Salmo salar clone ssal-eve-549-287 Ubiquitin-conjugating enzyme E2 E1 putative mRNA, complete cds	167	167	0.64	2e-47	53.1	BT057192.1
PREDICTED: Austrofundulus limnaeus ubiquitin-conjugating enzyme E2 E1 (LOC106534515), mRNA	168	168	0.64	3e-47	53.1	XM_014031170.1
Salmo salar clone ssal-eve-534-384 Ubiquitin-conjugating enzyme E2 E1 putative mRNA, complete cds	167	167	0.64	3e-47	53.1	BT057585.1
PREDICTED: Coregonus clupeaformis ubiquitin-conjugating enzyme E2 E1 (LOC121561982), mRNA	167	167	0.64	3e-47	53.1	XM_041874395.1
PREDICTED: Salmo trutta ubiquitin-conjugating enzyme E2 E1 (LOC115176958), mRNA	167	167	0.64	3e-47	53.1	XM_029737379.1
PREDICTED: Scophthalmus maximus ubiquitin-conjugating enzyme E2 E1 (LOC118285227), transcript variant X1, mRNA	167	167	0.64	3e-47	53.1	XM_035608723.1
PREDICTED: Salvelinus namaycush ubiquitin-conjugating enzyme E2 E1-like (LOC120048377), mRNA	167	167	0.64	4e-47	53.1	XM_038994301.1
PREDICTED: Oncorhynchus nerka ubiquitin-conjugating enzyme E2 E1-like (LOC115104591), mRNA	167	167	0.64	4e-47	53.1	XM_029625952.1
PREDICTED: Coregonus clupeaformis ubiquitin-conjugating enzyme E2 E1-like (LOC121563450), mRNA	167	167	0.64	4e-47	53.1	XM_041875359.1
PREDICTED: Oryzias latipes ubiquitin-conjugating enzyme E2 E1 (LOC101156678), transcript variant X1, mRNA	167	167	0.64	4e-47	53.1	XM_004078394.4
PREDICTED: Salmo trutta ubiquitin-conjugating enzyme E2 E1-like (LOC115178098), mRNA	167	167	0.64	4e-47	53.1	XM_029739136.1
PREDICTED: Polyodon spathula ubiquitin-conjugating enzyme E2 E1 (LOC121312881), mRNA	166	166	0.64	4e-47	53.1	XM_041244759.1
PREDICTED: Sparus aurata ubiquitin-conjugating enzyme E2 E1-like (LOC115567055), transcript variant X3, mRNA	167	167	0.64	4e-47	53.1	XM_030393239.1
PREDICTED: Oncorhynchus nerka ubiquitin-conjugating enzyme E2 E1-like (LOC115141124), transcript variant X2, mRNA	167	167	0.64	4e-47	53.1	XM_029679786.1
Sparassis crispa Ubiquitin-conjugating enzyme E2-16 kDa (SCP_0605020), partial mRNA	236	236	0.99	3e-74	52.74	XM_027759635.1
Sus scrofa ubiquitin conjugating enzyme E2 E2 (UBE2E2), mRNA	166	166	0.64	1e-47	52.41	NM_001078672.1
PREDICTED: Elephantulus edwardii ubiquitin-conjugating enzyme E2 E2-like (LOC102844158), mRNA	166	166	0.64	1e-47	52.41	XM_006883342.1
PREDICTED: Orycteropus afer afer ubiquitin-conjugating enzyme E2 E2 (LOC103193326), mRNA	166	166	0.64	1e-47	52.41	XM_007936516.2
Synthetic construct Homo sapiens ubiquitin-conjugating enzyme E2E 3 (UBC4/5 homolog, yeast) mRNA, partial cds	166	166	0.64	1e-47	52.41	BT019344.1
Synthetic construct DNA, clone: pF1KB6933, Homo sapiens UBE2E3 gene for ubiquitin-conjugating enzyme E2E 3, without stop codon, in Flexi system	166	166	0.64	1e-47	52.41	AB528700.1
Homo sapiens ubiquitin-conjugating enzyme E2E 3 (UBC4/5 homolog, yeast) mRNA, complete cds	166	166	0.64	1e-47	52.41	BT019345.1
PREDICTED: Echinops telfairi ubiquitin-conjugating enzyme E2 E2 (LOC101638902), mRNA	166	166	0.64	2e-47	52.41	XM_030887671.1
PREDICTED: Puma concolor ubiquitin-conjugating enzyme E2 E2 (LOC112849310), mRNA	166	166	0.64	2e-47	52.41	XM_025912909.1
PREDICTED: Phasianus colchicus ubiquitin-conjugating enzyme E2 E1 (LOC116227105), transcript variant X4, mRNA	165	165	0.64	2e-47	52.41	XM_031590225.1
PREDICTED: Egretta garzetta ubiquitin-conjugating enzyme E2 E2 (LOC104126121), mRNA	165	165	0.64	2e-47	52.41	XM_009638632.2
PREDICTED: Puma concolor ubiquitin-conjugating enzyme E2 E1 (LOC112849581), transcript variant X1, mRNA	165	165	0.64	2e-47	52.41	XM_025913246.1
PREDICTED: Orycteropus afer afer ubiquitin conjugating enzyme E2 E1 (UBE2E1), mRNA	165	165	0.64	2e-47	52.41	XM_007936495.2
H.sapiens mRNA for ubiquitin conjugating enzyme, UbcH6	165	165	0.64	2e-47	52.41	X92963.1
PREDICTED: Elephantulus edwardii ubiquitin-conjugating enzyme E2E 1 (UBE2E1), transcript variant X1, mRNA	165	165	0.64	2e-47	52.41	XM_006883343.1
Synthetic construct Xenopus tropicalis clone IMAGE:5308964 ubiquitin conjugating enzyme E2 E3 (ube2e3) gene, encodes complete protein	166	166	0.64	2e-47	52.41	MG132745.1
PREDICTED: Passer montanus ubiquitin-conjugating enzyme E2 E1 (LOC120501019), transcript variant X4, mRNA	165	165	0.64	3e-47	52.41	XM_039706675.1
Capsaspora owczarzaki ATCC 30864 ubiquitin-conjugating enzyme mRNA	165	165	0.64	3e-47	52.41	XM_004347989.2
Xenopus laevis ubiquitin-conjugating enzyme UBE2E3, mRNA (cDNA clone MGC:196256 IMAGE:9041163), complete cds	166	166	0.64	3e-47	52.41	BC169529.1
Xenopus laevis cDNA clone MGC:196260 IMAGE:9041167, complete cds	166	166	0.64	4e-47	52.41	BC169533.1
Laetiporus sulphureus 93-53 uncharacterized protein (LAESUDRAFT_739658), partial mRNA	213	213	0.92	4e-65	51.82	XM_040911022.1
Babesia sp. Xinjiang Ubiquitin-conjugating enzyme E2 D2 (ube2d2), partial mRNA	165	165	0.65	7e-48	51.37	XM_029014759.1
Theileria orientalis strain Shintoku ubiquitin carrier protein partial mRNA	165	165	0.65	7e-48	51.37	XM_009693149.1
Theileria parva strain Muguga chromosome 3 ubiquitin-conjugating enzyme (TP03_0448) partial mRNA	164	164	0.65	8e-48	51.37	XM_758375.1
Theileria annulata ubiquitin-conjugating enzyme E2, putative (TA04605), partial mRNA	164	164	0.65	8e-48	51.37	XM_950041.1
Rhodotorula toruloides NP11 ubiquitin-conjugating enzyme e2-16kda partial mRNA	173	173	0.74	8e-51	50.6	XM_016414163.1
Tremella mesenterica DSM 1558 uncharacterized protein (TREMEDRAFT_18130), partial mRNA	175	175	0.96	5e-51	45.83	XM_007000367.1
cds602851_603658 S10.2 Armfum1
Description	Max Score	Total Score	Query Cover	E value	Per. ident	Accession
Punctularia strigosozonata HHB-11173 SS5 endoglucanase V-like protein (PUNSTDRAFT_120039), mRNA	237	237	0.9	1e-73	66.67	XM_007382807.1
Fomitopsis palustris Fpcel45a mRNA for endoglucanase, complete cds	227	227	0.9	2e-71	66.29	AB508815.1
Fomitopsis palustris strain FFPRI 0507 endoglucanase mRNA, complete cds	227	227	0.9	3e-71	66.29	MF872580.1
Phanerodontia chrysosporium egv mRNA for endoglucanase V-like protein, complete cds	226	226	0.9	4e-71	65.14	AB378504.1
Phanerochaete chrysosporium endoglucanase mRNA, complete cds	174	174	0.7	4e-51	64.96	JF317687.1
Gloeophyllum trabeum ATCC 11539 endoglucanase V-like protein mRNA	230	230	0.9	2e-72	64.94	XM_007867111.1
Heterobasidion irregulare TC 32-1 glycoside hydrolase family 45 protein (gh45.1), partial mRNA	174	174	0.65	3e-51	64.8	XM_009550995.1
Dichomitus squalens LYAD-421 SS1 endoglucanase V-like protein (DICSQDRAFT_172397), partial mRNA	228	228	0.9	2e-72	63.22	XM_007368135.1
Phanerochaete carnosa HHB-10118-sp glycoside hydrolase family 45 protein (PHACADRAFT_196640), partial mRNA	219	219	0.9	3e-69	62.86	XM_007396846.1
Fomitiporia mediterranea MF3/22 endoglucanase V-like protein (FOMMEDRAFT_149906), partial mRNA	222	222	0.9	4e-70	62.64	XM_007261273.1
Stereum hirsutum FP-91666 SS1 endoglucanase V-like protein (STEHIDRAFT_97697), partial mRNA	216	216	0.9	7e-67	62.5	XM_007304416.1
Trametes versicolor FP-101664 SS1 endoglucanase V-like protein mRNA	218	218	0.9	4e-68	61.49	XM_008040541.1
Coniophora puteana RWD-64-598 SS2 glycoside hydrolase family 45 protein partial mRNA	220	220	0.9	2e-69	60.34	XM_007772338.1
Mycena indigotica Endoglucanase V-like protein (MIND_00328600), partial mRNA	202	202	0.9	4e-61	57.14	XM_037360141.1
Dacryopinax primogenitus endoglucanase V-like protein (DACRYDRAFT_42981), partial mRNA	203	203	0.89	5e-63	56.73	XM_040774528.1
Laetiporus sulphureus 93-53 glycoside hydrolase family 45 protein (LAESUDRAFT_174393), mRNA	188	188	0.9	1e-55	56	XM_040901445.1
Talaromyces rugulosus uncharacterized protein (TRUGW13939_01356), partial mRNA	48.1	48.1	0.19	0.011	55.26	XM_035484557.1
Talaromyces rugulosus strain W13939 chromosome I	47.8	47.8	0.19	0.021	55.26	CP055898.1
Armillaria ostoyae strain C18/9 genome assembly, chromosome: LG7	74.3	105	0.44	1e-13	53.73	LR732081.1
Armillaria ostoyae strain C18/9 genome assembly, chromosome: LG11	129	199	1	1e-41	52.94	LR732085.1
Agaricus bisporus var. bisporus H97 hypothetical protein (AGABI2DRAFT_118805), partial mRNA	172	172	0.9	5e-51	52.87	XM_006461891.1
Agaricus bisporus var. burnettii JB137-S8 hypothetical protein (AGABI1DRAFT_126178), partial mRNA	172	172	0.9	6e-51	52.87	XM_007327576.1
Aspergillus fumigatus Af293 endoglucanase, putative (AFUA_7G06740), partial mRNA	48.1	48.1	0.19	0.008	52.63	XM_743744.1
Talaromyces stipitatus ATCC 10500 endoglucanase, putative, mRNA	48.1	48.1	0.19	0.008	52.63	XM_002484164.1
Talaromyces amestolkiae uncharacterized protein (BHQ10_005278), partial mRNA	47.8	47.8	0.19	0.011	52.63	XM_040877736.1
Pseudomassariella vexata RlpA-like double-psi beta-barrel-protein domain-containing protein-containing protein (BCR38DRAFT_330772), partial mRNA	47	47	0.19	0.013	52.63	XM_040854993.1
Aspergillus ochraceoroseus IBT 24754 uncharacterized protein (P175DRAFT_0505424), mRNA	47.8	47.8	0.19	0.016	52.63	XM_040898091.1
Talaromyces pinophilus strain 1-95 chromosome 4, complete sequence	47.4	47.4	0.19	0.029	52.63	CP017347.1
Armillaria ostoyae strain C18/9 genome assembly, chromosome: LG2	187	187	0.9	7e-51	48	LR732076.1
Cryphonectria parasitica EP155 family 45 glycoside hydrolase (M406DRAFT_349413), partial mRNA	47.4	47.4	0.3	0.011	45	XM_040922467.1
Clitopilus hobsonii strain QYL-10 chromosome 4	140	181	0.89	4e-36	44.68	CP068000.1
PREDICTED: Lingula anatina endoglucanase (LOC106152317), mRNA	54.3	54.3	0.35	8e-05	43.66	XM_013525843.1
Agaricus bisporus var. bisporus H97 chromosome 6, complete sequence	159	159	0.9	4e-41	43.36	CP015462.1
Agaricus bisporus strain KMCC00540 chromosome 6	159	159	0.9	4e-41	43.36	CP039878.1
Agaricus bisporus var. bisporus strain H39 chromosome 6 sequence	109	200	0.9	8e-24	43.36	CP015475.1
Talaromyces atroroseus hypothetical protein (UA08_06337), partial mRNA	50.1	50.1	0.3	0.003	41.94	XM_020268649.1
Trichoderma gamsii hypothetical protein (TGAM01_v206127), partial mRNA	46.6	46.6	0.3	0.024	41.94	XM_024549805.1
Fomitopsis palustris Fpcel45a gene for endoglucanase, complete cds	102	197	0.89	2e-22	41.29	AB508816.1
Cryphonectria parasitica EP155 family 45 glycoside hydrolase (M406DRAFT_71819), partial mRNA	49.3	49.3	0.3	0.001	40.98	XM_040925503.1
Chrysoporthe sp. MAF-2017a isolate CMW54409 chromosome 2	47.4	47.4	0.3	0.027	40.98	CP064903.1
Aureobasidium namibiae CBS 147.97 hypothetical protein partial mRNA	59.7	59.7	0.59	3e-07	39.5	XM_013568610.1
Cantharellus anzutake glycoside hydrolase (EI90DRAFT_2987455), mRNA	47.8	47.8	0.45	0.013	38.89	XM_039056015.1
Trametes hirsuta strain 072 chromosome 8, complete sequence	132	132	0.82	2e-31	38.65	CP019381.1
Aspergillus novofumigatus IBT 16806 putative endoglucanase (P174DRAFT_462734), partial mRNA	50.8	50.8	0.42	0.001	37.65	XM_024830164.1
Grosmannia clavigera kw1407 beta-glucanase partial mRNA	46.6	46.6	0.3	0.034	37.1	XM_014317887.1
Aureobasidium melanogenum strain TN3-1 chromosome 18	55.5	110	0.58	5e-05	37.07	CP061997.1
Aureobasidium melanogenum CBS 110374 uncharacterized protein (M437DRAFT_72775), partial mRNA	60.5	60.5	0.68	1e-07	36.55	XM_041025904.1
Aureobasidium pullulans EXF-150 uncharacterized protein (M438DRAFT_394499), mRNA	59.3	59.3	0.68	7e-07	36.55	XM_029909166.1
Aspergillus thermomutatus Endoglucanase-5 (EGL5), partial mRNA	50.8	50.8	0.42	0.001	36.47	XM_026755757.1
Aspergillus lentulus endoglucanase-5 (IFM58399_08270), partial mRNA	50.1	50.1	0.42	0.002	36.47	XM_033562645.1
Trichoderma harzianum CBS 226.95 carbohydrate-binding module family 1 protein (M431DRAFT_521975), partial mRNA	50.4	50.4	0.42	0.002	36.47	XM_024920487.1
Aspergillus felis strain FM324 chromosome 8	50.1	50.1	0.42	0.004	36.47	CP066510.1
Trichoderma atroviride IMI 206040 glycoside hydrolase family 45 protein mRNA	47	47	0.42	0.027	36.47	XM_014093435.1
Aspergillus alliaceus RlpA-like double-psi beta-barrel-protein domain-containing protein-containing protein (BDW43DRAFT_313092), partial mRNA	50.8	50.8	0.44	0.0004	35.96	XM_032047508.1
Trichoderma virens Gv29-8 glycoside hydrolase family 45 protein partial mRNA	47.4	47.4	0.44	0.014	35.96	XM_014097368.1
Lachnellula hyalina Endoglucanase-5 (egl5), partial mRNA	48.1	48.1	0.42	0.005	35.29	XM_031151746.1
Penicillium oxalicum strain GZ-2 endoglucanase 3 (egl3) mRNA, complete cds	48.5	48.5	0.42	0.008	35.29	KF233752.1
Penicillium decumbens strain 114-2 glycoside hydrolase 45 protein (cel45a) gene, complete cds	47.8	47.8	0.42	0.02	35.29	EU855738.1
Trichoderma asperellum CBS 433.97 carbohydrate-binding module family 1 protein (M441DRAFT_155250), partial mRNA	47	47	0.42	0.023	35.29	XM_024901619.1
Trichoderma harzianum CBS 226.95 carbohydrate-binding module family 1 protein (M431DRAFT_89222), partial mRNA	46.2	46.2	0.42	0.036	35.29	XM_024924002.1
Trichoderma citrinoviride carbohydrate-binding module family 1 protein (BBK36DRAFT_1127360), partial mRNA	46.2	46.2	0.42	0.038	35.29	XM_024891493.1
Trichoderma asperellum DQ-1 chromosome 2, complete sequence	47	47	0.42	0.041	35.29	CP072831.1
Diplodia corticola endoglucanase v-like protein (BKCO1_1000595), partial mRNA	60.1	60.1	0.56	2e-07	34.86	XM_020270009.1
Lasiodiplodia theobromae Endoglucanase v-like protein (LTHEOB_3847), partial mRNA	60.1	60.1	0.56	3e-07	34.86	XM_035512815.1
Talaromyces funiculosus strain X33 chromosome 4	49.7	49.7	0.47	0.005	34.74	CP036226.1
Saitoella complicata NRRL Y-17804 uncharacterized protein (SAICODRAFT_42275), partial mRNA	66.6	66.6	0.65	5e-10	34.38	XM_019168695.1
Saitoella complicata NRRL Y-17804 uncharacterized protein (SAICODRAFT_51872), partial mRNA	79	79	0.84	5e-14	34.1	XM_019169100.1
Talaromyces rugulosus strain W13939 chromosome V	54.3	54.3	0.66	0.0001	34.04	CP055902.1
Paraphaeosphaeria sporulosa hypothetical protein partial mRNA	60.8	60.8	0.66	4e-07	33.81	XM_018185011.1
Exophiala dermatitidis NIH/UT8656 hypothetical protein mRNA	60.8	60.8	0.66	6e-07	33.81	XM_009160507.1
Aureobasidium namibiae CBS 147.97 hypothetical protein partial mRNA	57	57	0.59	3e-06	33.33	XM_013568568.1
Phialophora attae hypothetical protein (AB675_5513), partial mRNA	56.2	56.2	0.59	1e-05	33.33	XM_018145729.1
Cladophialophora carrionii CBS 160.54 hypothetical protein partial mRNA	60.8	60.8	0.66	4e-07	33.09	XM_008726366.1
Letharia columbiana uncharacterized protein (HO173_002218), partial mRNA	53.1	53.1	0.59	0.0002	33.07	XM_037304152.1
Aspergillus fischeri NRRL 181 glycosyl hydrolase family 45 protein (NFIA_028020), partial mRNA	50.4	50.4	0.42	0.001	32.94	XM_001261624.1
Talaromyces marneffei isolate 11CN-20-091 chromosome 6, complete sequence	49.7	49.7	0.42	0.005	32.94	CP045658.1
Talaromyces marneffei strain TM4 chromosome 5, complete sequence	49.7	49.7	0.42	0.005	32.94	CP015872.1
Talaromyces rugulosus uncharacterized protein (TRUGW13939_09374), partial mRNA	54.7	54.7	0.66	2e-05	32.87	XM_035492496.1
Pseudogymnoascus verrucosus hypothetical protein mRNA	60.8	60.8	0.66	7e-08	32.85	XM_018274774.1
Cladophialophora yegresii CBS 114405 hypothetical protein partial mRNA	60.8	60.8	0.66	3e-07	32.37	XM_007758036.1
Talaromyces marneffei ATCC 18224 endoglucanase, putative (PMAA_052580), partial mRNA	50.4	50.4	0.5	0.001	32.32	XM_002150023.1
Aureobasidium melanogenum strain TN3-1 chromosome 4	55.8	55.8	0.56	4e-05	32.11	CP061983.1
Aureobasidium melanogenum strain P16 chromosome 7	57	113	0.56	2e-05	31.19	CP061923.1
Letharia lupina uncharacterized protein (HO133_009646), partial mRNA	53.5	53.5	0.59	0.0002	30.95	XM_037300507.1
Rasamsonia emersonii CBS 393.64 hypothetical protein mRNA	45.4	45.4	0.66	0.04	29.29	XM_013469976.1
cds604288_604972 S10.2 Armfum1
Description	Max Score	Total Score	Query Cover	E value	Per. ident	Accession
Armillaria ostoyae strain C18/9 genome assembly, chromosome: LG11	138	273	0.9	1e-63	77.27	LR732085.1
Rhizoctonia solani strain AG-1 IA isolate XN chromosome 6	49.3	49.3	0.15	0.008	71.88	CP059663.1
Trametes hirsuta strain 072 chromosome 9, complete sequence	84	84	0.38	1e-14	54.76	CP019382.1
Punctularia strigosozonata HHB-11173 SS5 hypothetical protein (PUNSTDRAFT_91765), partial mRNA	82	82	0.37	1e-14	54.43	XM_007387247.1
Gloeophyllum trabeum ATCC 11539 hypothetical protein partial mRNA	81.3	81.3	0.39	3e-14	52.44	XM_007871865.1
Ceratobasidium sp. AG-Ba isolate JN chromosome 22	67.4	67.4	0.32	6e-09	51.47	CP059631.1
Coniophora puteana RWD-64-598 SS2 hypothetical protein mRNA	77.4	77.4	0.38	5e-13	51.25	XM_007776238.1
Ganoderma boninense G4N6P2 gene for V-SNARE	76.3	76.3	0.39	9e-13	51.16	LR724312.1
Clitopilus hobsonii strain QYL-10 chromosome 12	60.1	60.1	0.31	2e-06	49.25	CP068008.1
Agaricus bisporus var. bisporus H97 chromosome 12 sequence	63.9	63.9	0.32	9e-08	48.53	CP015468.1
Agaricus bisporus strain KMCC00540 chromosome 12	63.2	63.2	0.32	2e-07	48.53	CP039884.1
Agaricus bisporus var. bisporus strain H39 chromosome 12, complete sequence	63.2	63.2	0.32	2e-07	48.53	CP015481.1
Coprinopsis cinerea okayama7#130 soluble N-ethylmaleimide-sensitive factor attachment protein receptor (CC1G_06483), partial mRNA	69.3	69.3	0.37	9e-10	46.84	XM_001835028.2
Lobosporangium transversale hypothetical protein (BCR41DRAFT_363637), mRNA	63.5	63.5	0.37	1e-07	45.57	XM_022025918.1
Dacryopinax primogenitus uncharacterized protein (DACRYDRAFT_117857), partial mRNA	61.6	61.6	0.36	2e-07	45.45	XM_040770470.1
Cryptococcus gattii WM276 SNAP receptor, putative partial mRNA	60.5	60.5	0.36	7e-07	45.45	XM_003195720.1
Phanerochaete carnosa HHB-10118-sp uncharacterized protein (PHACADRAFT_210994), mRNA	63.9	63.9	0.37	6e-08	44.87	XM_007397925.1
Colletotrichum graminicola M1.001 SNARE domain-containing protein partial mRNA	52.8	52.8	0.3	0.0004	44.44	XM_008098815.1
Colletotrichum higginsianum IMI 349063 SNARE domain-containing protein mRNA	52	52	0.3	0.0006	44.44	XM_018307603.1
Colletotrichum karsti SNARE domain-containing protein (CkaCkLH20_03986), partial mRNA	52	52	0.3	0.0007	44.44	XM_038886705.1
Colletotrichum truncatum SNARE domain-containing protein (CTRU02_05751), partial mRNA	51.6	51.6	0.3	0.001	44.44	XM_036723993.1
Cryptococcus neoformans var. neoformans JEC21 chromosome 9 sequence	53.1	53.1	0.33	0.0004	44.29	AE017349.1
Cryptococcus gattii VGII R265 chromosome 8, complete sequence	53.1	53.1	0.33	0.0005	44.29	CP025766.1
Cryptococcus gattii WM276 chromosome H, complete sequence	52.8	52.8	0.33	0.0007	44.29	CP000293.1
Cryptococcus neoformans var. neoformans B-3501A hypothetical protein (CNBH3900) partial mRNA	58.5	58.5	0.37	3e-06	43.59	XM_768845.1
Cryptococcus neoformans var. neoformans JEC21 SNAP receptor, putative (CNI04090), mRNA	58.9	58.9	0.37	3e-06	43.59	XM_024657893.1
Colletotrichum orchidophilum SNARE domain-containing protein (CORC01_02141), partial mRNA	53.9	53.9	0.32	0.0001	43.48	XM_022613792.1
Ceratobasidium sp. AG-Ba isolate LY chromosome 6	68.6	68.6	0.37	3e-09	43.43	CP059647.1
Ceratobasidium sp. AG-Ba isolate JN chromosome 6	68.6	68.6	0.37	3e-09	43.43	CP059615.1
Colletotrichum aenigma putative syntaxin-8B (syn8B), partial mRNA	50.8	50.8	0.3	0.002	42.86	XM_037318596.1
Colletotrichum siamense putative syntaxin-8B (syn8B), partial mRNA	50.8	50.8	0.3	0.002	42.86	XM_036634474.1
Colletotrichum fructicola uncharacterized protein (CGMCC3_g11592), partial mRNA	50.4	50.4	0.3	0.002	42.86	XM_032021123.1
Cryptococcus neoformans var. grubii strain A1_35_8 chromosome 9	50.4	50.4	0.33	0.003	42.86	CP048095.1
Cryptococcus neoformans var. grubii H99 chromosome 09	50.4	50.4	0.33	0.003	42.86	CP047910.1
Cryptococcus neoformans var. grubii H99 chromosome 9, complete sequence	50.4	50.4	0.33	0.003	42.86	CP003828.1
Cryptococcus neoformans var. grubii strain KN99 chromosome 9, complete sequence	50.4	50.4	0.33	0.003	42.86	CP022329.1
Cryptococcus neoformans strain EN28 chromosome 9, complete sequence	50.4	50.4	0.33	0.004	42.86	CP025725.1
Cryptococcus neoformans var. grubii strain Ze90-1 chromosome 9	50.4	50.4	0.33	0.004	42.86	CP048080.1
Melampsora larici-populina 98AG31 uncharacterized protein (MELLADRAFT_57016), mRNA	47.8	47.8	0.29	0.005	42.62	XM_007413685.1
Cryptococcus neoformans var. grubii H99 syntaxin 8 (CNAG_04270), mRNA	57.4	57.4	0.37	1e-05	42.31	XM_012196313.1
Jaminaea rosea hypothetical protein (BDZ90DRAFT_229093), mRNA	49.7	49.7	0.36	0.004	42.11	XM_025504909.1
Colletotrichum scovillei SNARE domain-containing protein (HER10_EVM0003648), mRNA	52.4	52.4	0.32	0.0006	42.03	XM_035473314.1
Kwoniella bestiolae CBS 10118 syntaxin 8 partial mRNA	57	57	0.38	1e-05	41.25	XM_019194061.1
Lichtheimia ramosa strain JMRC FSU:6197 genome assembly, scaffold: SCAF7	49.3	49.3	0.37	0.009	41.03	LK023379.1
Lichtheimia ramosa strain KPH11 chromosome 05, complete sequence	49.3	49.3	0.37	0.009	41.03	CP031827.1
Apiotrichum porosum hypothetical protein (EHS24_002680), partial mRNA	57	57	0.37	1e-05	39.74	XM_028618410.1
Kwoniella shandongensis uncharacterized protein (CI109_004034), partial mRNA	53.9	53.9	0.37	0.0001	39.74	XM_032005190.1
Tremella mesenterica DSM 1558 uncharacterized protein (TREMEDRAFT_66698), partial mRNA	53.9	53.9	0.37	0.0001	39.74	XM_007001803.1
Verticillium nonalfalfae uncharacterized protein (D7B24_007491), partial mRNA	49.3	49.3	0.31	0.006	39.39	XM_028641600.1
Verticillium alfalfae VaMs.102 v-SNARE partial mRNA	49.3	49.3	0.31	0.006	39.39	XM_003006008.1
Verticillium dahliae VdLs.17 v-SNARE (VDAG_01236), partial mRNA	49.3	49.3	0.31	0.006	39.39	XM_009650122.1
Verticillium dahliae VdLs.17 chromosome 1, complete sequence	48.5	48.5	0.31	0.015	39.39	CP010980.1
Verticillium dahliae JR2 chromosome 1, complete sequence	48.5	48.5	0.31	0.015	39.39	CP009075.1
Acaromyces ingoldii hypothetical protein (FA10DRAFT_268172), mRNA	48.1	48.1	0.34	0.014	38.36	XM_025522215.1
Mixia osmundae IAM 14324 hypothetical protein mRNA	47	47	0.34	0.031	38.36	XM_014715723.1
Schizophyllum commune H4-8 uncharacterized protein (SCHCODRAFT_61958), partial mRNA	104	104	0.83	2e-23	37.78	XM_003026747.1
Saprochaete ingens uncharacterized protein (SAPINGB_P001890), partial mRNA	51.6	51.6	0.35	0.0009	37.33	XM_031996610.1
Laccaria bicolor S238N-H82 syntaxin-like protein partial mRNA	97.8	97.8	0.87	2e-20	37.23	XM_001889471.1
Mycena indigotica t-SNARE coiled-coil-like proteiny domain-containing protein (MIND_00606000), partial mRNA	95.9	95.9	0.9	4e-20	37.2	XM_037362815.1
Metarhizium brunneum ARSEF 3297 SNARE complex subunit partial mRNA	51.6	51.6	0.34	0.0006	36.99	XM_014690294.1
Metarhizium brunneum strain 4556 chromosome 4, complete sequence	51.6	51.6	0.34	0.001	36.99	CP058935.1
Metarhizium robertsii ARSEF 23 SNARE complex subunit (Syn8) mRNA	50.8	50.8	0.34	0.002	36.99	XM_007820685.2
Epichloe festucae Fl1 chromosome 4, complete sequence	48.1	48.1	0.34	0.024	36.99	CP031388.1
Dichomitus squalens LYAD-421 SS1 uncharacterized protein (DICSQDRAFT_55183), partial mRNA	91.3	91.3	0.9	3e-18	36.32	XM_007363302.1
Pleurotus ostreatus uncharacterized protein (PC9H_001968), partial mRNA	88.2	88.2	0.84	3e-17	35.71	XM_036771613.1
Serpula lacrymans var. lacrymans S7.9 hypothetical protein (SERLADRAFT_401104), mRNA	100	100	0.88	1e-20	35.68	XM_007323234.1
Metarhizium acridum CQMa 102 SNARE complex subunit partial mRNA	49.7	49.7	0.34	0.003	35.62	XM_007816901.1
Postia placenta MAD-698-R-SB12 hypothetical protein (POSPLADRAFT_1181237), mRNA	108	108	0.99	1e-24	35.59	XM_024488823.1
Fibroporia radiculosa predicted protein partial mRNA	97.4	97.4	0.99	1e-20	35.59	XM_012328251.1
Laetiporus sulphureus 93-53 uncharacterized protein (LAESUDRAFT_659143), partial mRNA	93.2	93.2	0.9	5e-19	35.58	XM_040904790.1
Saitoella complicata NRRL Y-17804 uncharacterized protein (SAICODRAFT_66440), mRNA	50.4	50.4	0.36	0.002	35.06	XM_019170232.1
Fomitiporia mediterranea MF3/22 uncharacterized protein (FOMMEDRAFT_130934), partial mRNA	82	82	0.88	7e-15	34.98	XM_007261781.1
Sugiyamaella lignohabitans hypothetical protein partial mRNA	54.7	54.7	0.39	7e-05	34.94	XM_018878767.1
Sugiyamaella lignohabitans strain CBS 10342 chromosome A, complete sequence	54.3	54.3	0.39	0.0002	34.94	CP014501.1
Sparassis crispa Syntaxin-52 (SCP_0602700), partial mRNA	89.4	89.4	0.99	1e-17	34.8	XM_027759404.1
Agaricus bisporus var. bisporus H97 hypothetical protein (AGABI2DRAFT_77482), partial mRNA	88.2	88.2	0.9	5e-17	34.39	XM_006456006.1
Agaricus bisporus var. burnettii JB137-S8 hypothetical protein (AGABI1DRAFT_93362), partial mRNA	86.3	86.3	0.9	2e-15	33.93	XM_007331837.1
Heterobasidion irregulare TC 32-1 hypothetical protein mRNA	91.7	91.7	0.9	9e-18	33.49	XM_009554598.1
Trametes versicolor FP-101664 SS1 hypothetical protein mRNA	91.7	91.7	0.99	3e-18	33.48	XM_008043238.1
Stereum hirsutum FP-91666 SS1 hypothetical protein (STEHIDRAFT_148708), mRNA	86.7	86.7	0.84	7e-16	33.33	XM_007307010.1
Suillus bovinus uncharacterized protein (EDB93DRAFT_1145135), mRNA	84.7	84.7	0.9	4e-15	33.16	XM_041449461.1
Suillus plorans uncharacterized protein (HD556DRAFT_1434302), partial mRNA	80.1	80.1	0.9	2e-14	32.12	XM_041305309.1
Suillus subalutaceus uncharacterized protein (DFJ58DRAFT_790139), mRNA	80.1	80.1	0.9	1e-13	31.61	XM_041390255.1
Suillus subaureus uncharacterized protein (BJ212DRAFT_1378044), mRNA	80.5	80.5	0.9	1e-13	31.61	XM_041336546.1
Suillus paluster uncharacterized protein (EDB91DRAFT_1147772), mRNA	75.5	75.5	0.9	7e-12	31.61	XM_041319307.1
Cantharellus anzutake uncharacterized protein (EI90DRAFT_2903067), partial mRNA	59.7	59.7	0.81	9e-07	28.98	XM_039054122.1
cds605223_606941 S10.2 Armfum1
Description	Max Score	Total Score	Query Cover	E value	Per. ident	Accession
Armillaria ostoyae strain C18/9 genome assembly, chromosome: LG11	904	983	0.99	0	88.93	LR732085.1
Pleurotus ostreatus uncharacterized protein (PC9H_009560), partial mRNA	405	405	0.72	1e-130	49.53	XM_036779059.1
Laccaria bicolor S238N-H82 hypothetical protein partial mRNA	397	397	0.73	9e-128	48.85	XM_001880890.1
Mycena indigotica uncharacterized protein (MIND_00220300), partial mRNA	405	405	0.75	1e-130	48.65	XM_037359093.1
Stereum hirsutum FP-91666 SS1 hypothetical protein (STEHIDRAFT_91415), mRNA	387	387	0.73	6e-123	47.63	XM_007300020.1
Coprinopsis cinerea okayama7#130 hypothetical protein (CC1G_07067), partial mRNA	422	422	0.81	5e-137	47.61	XM_001836368.2
Armillaria ostoyae strain C18/9 genome assembly, chromosome: LG5	146	257	0.51	1e-51	47.47	LR732079.1
Agaricus bisporus var. burnettii JB137-S8 hypothetical protein (AGABI1DRAFT_121041), mRNA	385	385	0.73	1e-122	46.76	XM_007330400.1
Agaricus bisporus var. bisporus H97 hypothetical protein (AGABI2DRAFT_183956), mRNA	384	384	0.73	5e-122	46.53	XM_006459162.1
Heterobasidion irregulare TC 32-1 hypothetical protein partial mRNA	384	384	0.78	1e-121	44.47	XM_009546985.1
Phycomyces blakesleeanus NRRL 1555(-) hypothetical protein mRNA	322	322	0.73	5e-96	40.32	XM_018429091.1
Agaricus bisporus strain KMCC00540 chromosome 5	204	665	0.79	1e-60	40.26	CP039877.1
Agaricus bisporus var. bisporus H97 chromosome 5, complete sequence	204	665	0.79	1e-60	40.26	CP015461.1
Agaricus bisporus var. bisporus strain H39 chromosome 5, complete sequence	204	665	0.79	1e-60	40.26	CP015474.1
Lichtheimia ramosa strain KPH11 chromosome 08, complete sequence	162	319	0.73	6e-70	40.26	CP031830.1
Lichtheimia ramosa strain JMRC FSU:6197 genome assembly, scaffold: SCAF3	162	319	0.73	6e-70	40.26	LK023335.1
Clitopilus hobsonii strain QYL-10 chromosome 11	199	602	0.74	2e-50	39.35	CP068007.1
Laccaria bicolor S238N-H82 hypothetical protein partial mRNA	286	286	0.72	2e-84	39.05	XM_001880889.1
Pleurotus ostreatus mRNA, regulated by blue-light stimulation, clone: MK-2010-30	299	299	0.82	3e-89	38.05	AB551982.1
Pleurotus ostreatus uncharacterized protein (PC9H_009561), partial mRNA	270	270	0.75	7e-79	37.99	XM_036779060.1
Heterobasidion irregulare TC 32-1 hypothetical protein partial mRNA	271	271	0.73	4e-78	37.81	XM_009546986.1
Agaricus bisporus var. burnettii JB137-S8 hypothetical protein (AGABI1DRAFT_59499), mRNA	290	290	0.8	2e-85	37.31	XM_007330301.1
Agaricus bisporus var. bisporus H97 hypothetical protein (AGABI2DRAFT_218206), mRNA	288	288	0.8	5e-85	37.31	XM_006459161.1
Rhizopus microsporus ATCC 52813 hypothetical protein (RHIMIDRAFT_247918), partial mRNA	314	314	0.82	3e-95	36.94	XM_023610462.1
Coprinopsis cinerea okayama7#130 hypothetical protein (CC1G_07068), partial mRNA	233	233	0.7	3e-65	36.36	XM_001836369.2
Rhizophagus irregularis DAOM 181602=DAOM 197198 hypothetical protein (GLOIN_2v1590112), mRNA	278	278	0.73	2e-81	36.32	XM_025316703.1
Lichtheimia ramosa strain KPH11 chromosome 03, complete sequence	140	310	0.71	2e-34	35.86	CP031825.1
Lichtheimia ramosa strain JMRC FSU:6197 genome assembly, scaffold: SCAF1	140	310	0.71	2e-34	35.86	LK023313.1
Linderina pennispora uncharacterized protein (DL89DRAFT_225288), partial mRNA	227	227	0.73	2e-63	35.03	XM_040884745.1
Mucor circinelloides f. circinelloides strain Mucho SideA gene, complete cds	152	302	0.74	5e-65	34.95	KJ999702.1
Dacryopinax primogenitus uncharacterized protein (DACRYDRAFT_75668), partial mRNA	301	301	0.81	1e-88	34.95	XM_040776151.1
Mycena indigotica C2 domain-containing protein (MIND_00220200), partial mRNA	269	269	0.81	6e-78	34.18	XM_037359092.1
Aspergillus niger contig An05c0050, genomic contig	92	183	0.7	1e-35	33.74	AM270105.1
Linderina pennispora uncharacterized protein (DL89DRAFT_266326), mRNA	239	239	0.74	4e-66	33.71	XM_040887042.1
Aspergillus alliaceus IucC family-domain-containing protein (BDW43DRAFT_303443), partial mRNA	195	195	0.72	7e-51	33.18	XM_032045412.1
Aspergillus novofumigatus IBT 16806 uncharacterized protein (P174DRAFT_510732), partial mRNA	176	176	0.7	3e-44	33.17	XM_024831712.1
Fonticula alba hypothetical protein mRNA	177	177	0.7	1e-43	33.1	XM_009499650.1
Stereum hirsutum FP-91666 SS1 hypothetical protein (STEHIDRAFT_91418), mRNA	226	226	0.73	7e-61	32.83	XM_007300021.1
Aspergillus welwitschiae IucC family-domain-containing protein (BDQ94DRAFT_184091), partial mRNA	192	192	0.72	2e-49	32.47	XM_026774556.1
Aspergillus eucalypticola CBS 122712 uncharacterized protein (BO83DRAFT_339624), partial mRNA	191	191	0.74	1e-49	32.44	XM_025528552.1
Aspergillus niger CBS 513.88 hypothetical protein, mRNA	193	193	0.72	4e-50	32.24	XM_001390712.2
Aspergillus tanneri siderophore (ATNIH1004_007448), partial mRNA	174	174	0.66	2e-44	31.46	XM_033572072.1
Aspergillus wentii DTO 134E9 uncharacterized protein (ASPWEDRAFT_110084), partial mRNA	205	205	0.74	1e-54	31.45	XM_040828146.1
Aspergillus vadensis CBS 113365 hypothetical protein (BO88DRAFT_368042), mRNA	194	194	0.74	6e-50	31.14	XM_025704096.1
Zymoseptoria tritici IPO323 uncharacterized protein (MYCGRDRAFT_23189), partial mRNA	139	139	0.59	1e-32	30.99	XM_003857413.1
Zymoseptoria tritici strain WAI321 chromosome 1	153	153	0.64	7e-35	30.61	CP051550.1
Zymoseptoria tritici strain WAI323 chromosome 1	153	153	0.64	7e-35	30.61	CP051570.1
Zymoseptoria tritici strain WAI332 chromosome 1	153	153	0.64	8e-35	30.61	CP051589.1
Zymoseptoria tritici ST99CH_3D7 genome assembly, chromosome: 1	152	152	0.64	1e-34	30.61	LT853692.1
Zymoseptoria tritici ST99CH_1E4 genome assembly, chromosome: ZT1E4_chr_1	151	151	0.64	3e-34	30.61	LT854253.1
Zymoseptoria tritici isolate M3_19 chromosome 1	151	151	0.64	3e-34	30.61	CP062598.1
Zymoseptoria tritici isolate M4_9 chromosome 1	151	151	0.64	3e-34	30.61	CP062541.1
Zymoseptoria tritici isolate M4_64 chromosome 1	151	151	0.64	3e-34	30.61	CP062502.1
Zymoseptoria tritici isolate M4_8 chromosome 1	151	151	0.64	3e-34	30.61	CP062560.1
Zymoseptoria tritici isolate M2_11 chromosome 1	151	151	0.64	3e-34	30.61	CP062618.1
Zymoseptoria tritici isolate M1_A66.2 chromosome 1	151	151	0.64	3e-34	30.61	CP062658.1
Zymoseptoria tritici ST99CH_1A5 genome assembly, chromosome: 1	151	151	0.64	3e-34	30.61	LT882676.1
Zymoseptoria tritici isolate M2_1 chromosome 1	151	151	0.64	3e-34	30.61	CP062638.1
Zymoseptoria tritici isolate M1_A2.2 chromosome 1	151	151	0.64	3e-34	30.61	CP062678.1
Zymoseptoria tritici isolate M3_45 chromosome 1	151	151	0.64	3e-34	30.61	CP062579.1
Zymoseptoria tritici isolate M4_30 chromosome 1	151	151	0.64	3e-34	30.61	CP062521.1
Zymoseptoria tritici ST99CH_3D1 genome assembly, chromosome: ZT3D1_chr_1	151	151	0.64	3e-34	30.61	LT854273.1
Aspergillus luchuensis uncharacterized protein (AKAW2_81329S), partial mRNA	190	190	0.72	3e-49	30.59	XM_041682448.1
Aspergillus glaucus CBS 516.65 hypothetical protein (ASPGLDRAFT_67965), partial mRNA	181	181	0.71	4e-46	30.55	XM_022549209.1
Aspergillus ruber CBS 135680 uncharacterized protein (EURHEDRAFT_513335), partial mRNA	178	178	0.71	9e-45	30	XM_040786154.1
Cercospora beticola hypothetical protein (CB0940_03830), partial mRNA	154	154	0.7	4e-37	29.88	XM_023596533.1
Aspergillus chevalieri M1 DNA, chromosome 4, nearly complete sequence	182	182	0.72	1e-44	29.86	AP024419.1
Aspergillus thermomutatus hypothetical protein (CDV56_108768), partial mRNA	174	174	0.69	4e-43	29.85	XM_026762387.1
Penicillium chrysogenum Wisconsin 54-1255 hypothetical protein (Pc13g11520) mRNA, complete cds	186	186	0.72	8e-48	29.79	XM_002559523.1
Aspergillus chevalieri M1 DNA, chromosome 3, nearly complete sequence	174	174	0.72	6e-42	29.79	AP024418.1
Aspergillus flavus NRRL3357 uncharacterized protein (G4B84_004454), partial mRNA	177	177	0.72	3e-43	29.72	XM_041285679.1
Aspergillus nomius NRRL 13137 uncharacterized protein (ANOM_008953), partial mRNA	165	165	0.72	4e-40	29.65	XM_015554209.1
Pseudocercospora fijiensis CIRAD86 uncharacterized protein (MYCFIDRAFT_162844), mRNA	188	188	0.75	1e-48	29.55	XM_007926421.1
Aspergillus piperis CBS 112811 hypothetical protein (BO85DRAFT_471749), partial mRNA	179	179	0.72	1e-44	29.5	XM_025662501.1
Aspergillus pseudonomiae IucC family-domain-containing protein (BDV37DRAFT_295393), partial mRNA	166	166	0.72	3e-40	29.41	XM_032089869.1
Aspergillus terreus NIH2624 predicted protein (ATEG_09295) partial mRNA	152	152	0.75	1e-35	29.32	XM_001217916.1
Aspergillus tubingensis IucC family-domain-containing protein (AtWU_03415), partial mRNA	176	176	0.72	1e-43	29.28	XM_035498527.1
Aspergillus ruber CBS 135680 uncharacterized protein (EURHEDRAFT_514051), partial mRNA	180	180	0.76	1e-45	29.27	XM_040786233.1
Aspergillus fischeri NRRL 181 conserved hypothetical protein (NFIA_061730), partial mRNA	151	151	0.63	2e-36	29.24	XM_001262908.1
Aspergillus tubingensis IucC family-domain-containing protein (AtWU_03005), partial mRNA	162	162	0.72	2e-39	29.07	XM_035498118.1
Aspergillus niger CBS 513.88 hypothetical protein, mRNA	152	152	0.72	7e-36	29.07	XM_001401884.2
Aspergillus niger CBS 101883 uncharacterized protein (BO96DRAFT_443477), partial mRNA	152	152	0.72	2e-35	29.07	XM_025601684.1
Aspergillus steynii IBT 23096 uncharacterized protein (P170DRAFT_364958), partial mRNA	185	185	0.8	4e-48	28.6	XM_024844676.1
Aspergillus pseudotamarii IucC family-domain-containing protein (BDV38DRAFT_277513), partial mRNA	176	176	0.74	3e-44	28.57	XM_032058508.1
Arthroderma uncinatum uncharacterized protein (GIQ15_06133), partial mRNA	169	169	0.66	1e-41	28.54	XM_033553550.1
Aspergillus bombycis hypothetical protein (ABOM_004343), partial mRNA	170	170	0.74	6e-42	28.51	XM_022531473.1
Aspergillus felis strain FM324 chromosome 2	134	163	0.7	1e-29	28.4	CP066504.1
Dissoconium aciculare CBS 342.82 uncharacterized protein (K489DRAFT_314894), partial mRNA	140	140	0.64	2e-32	28.39	XM_033601052.1
Aspergillus mulundensis hypothetical protein (DSM5745_07500), partial mRNA	137	235	0.72	1e-29	28.36	XM_026749516.1
Aspergillus novofumigatus IBT 16806 uncharacterized protein (P174DRAFT_444983), mRNA	152	152	0.69	5e-35	28.29	XM_024828224.1
Aspergillus lentulus putative protein KIAA1109 (IFM58399_01347), partial mRNA	150	150	0.74	3e-34	28.29	XM_033555780.1
Penicillium roqueforti uncharacterized protein (LCP9604111_143), partial mRNA	168	168	0.72	3e-41	28.11	XM_039068458.1
Talaromyces rugulosus uncharacterized protein (TRUGW13939_01406), partial mRNA	159	159	0.69	7e-38	27.91	XM_035484606.1
Aspergillus caelatus IucC family-domain-containing protein (BDV27DRAFT_167169), partial mRNA	169	169	0.74	2e-41	27.87	XM_032074407.1
Cercospora beticola hypothetical protein (CB0940_06892), partial mRNA	160	160	0.72	3e-38	27.84	XM_023599633.1
Aspergillus costaricaensis CBS 115574 hypothetical protein (BO79DRAFT_217461), partial mRNA	168	168	0.72	7e-41	27.84	XM_025683366.1
Acaromyces ingoldii hypothetical protein (FA10DRAFT_293453), partial mRNA	136	136	0.75	8e-30	26.64	XM_025524425.1
Metarhizium robertsii ARSEF 23 Aerobactin siderophore biosynthesis, IucA/IucC mRNA	142	142	0.69	2e-31	26.21	XM_007819030.2
Penicillium chrysogenum Wisconsin 54-1255 complete genome, contig Pc00c13	133	170	0.7	9e-32	25.78	AM920428.1
Metarhizium brunneum ARSEF 3297 Aerobactin siderophore biosynthesis, IucA/IucC partial mRNA	138	138	0.69	4e-30	25.6	XM_014687487.1
cds607395_608992 S10.2 Armfum1
Description	Max Score	Total Score	Query Cover	E value	Per. ident	Accession
Armillaria ostoyae strain C18/9 genome assembly, chromosome: LG11	212	759	0.56	1e-55	95.19	LR732085.1
Schizophyllum commune H4-8 uncharacterized protein (SCHCODRAFT_258981), mRNA	272	272	0.45	6e-80	60.93	XM_003026031.1
Clitopilus hobsonii strain QYL-10 chromosome 12	140	285	0.51	3e-31	60.38	CP068008.1
Heterobasidion irregulare strain TC 32-1 clone FGHH201-A05, complete sequence	140	236	0.36	5e-31	58.18	AC277528.1
Postia placenta MAD-698-R-SB12 hypothetical protein (POSPLADRAFT_1142414), partial mRNA	250	250	0.45	3e-75	57.08	XM_024485421.1
Phanerochaete carnosa HHB-10118-sp uncharacterized protein (PHACADRAFT_147657), partial mRNA	249	249	0.45	2e-74	56.6	XM_007397903.1
Ganoderma boninense I1RJM9 gene for Protein kinase domain-containing protein	246	246	0.45	2e-73	56.34	LR725265.1
Coprinopsis cinerea okayama7#130 hypothetical protein (CC1G_06473), partial mRNA	251	251	0.45	7e-73	56.13	XM_001835018.2
Gloeophyllum trabeum ATCC 11539 WH1-domain-containing protein partial mRNA	251	251	0.45	6e-77	55.81	XM_007872033.1
Dichomitus squalens LYAD-421 SS1 WH1-domain-containing protein (DICSQDRAFT_25777), partial mRNA	243	243	0.45	7e-74	54.93	XM_007363371.1
Laccaria bicolor S238N-H82 actin regulatory protein partial mRNA	249	249	0.45	1e-73	54.72	XM_001879532.1
Mycena indigotica uncharacterized protein (MIND_00601300), partial mRNA	246	305	0.61	9e-73	54.72	XM_037362770.1
Heterobasidion irregulare TC 32-1 hypothetical protein partial mRNA	233	233	0.45	1e-69	53.52	XM_009554316.1
Trametes versicolor FP-101664 SS1 WH1-domain-containing protein partial mRNA	247	247	0.45	3e-75	53.49	XM_008043200.1
Suillus clintonianus uncharacterized protein (DEU56DRAFT_891683), partial mRNA	233	233	0.45	2e-68	53.3	XM_041356303.1
Suillus subalutaceus uncharacterized protein (DFJ58DRAFT_733977), partial mRNA	236	236	0.45	8e-68	53.3	XM_041386384.1
Suillus subaureus uncharacterized protein (BJ212DRAFT_1365650), mRNA	235	235	0.45	3e-66	53.3	XM_041336076.1
Suillus paluster uncharacterized protein (EDB91DRAFT_1348948), mRNA	234	234	0.45	4e-64	52.83	XM_041325997.1
Stereum hirsutum FP-91666 SS1 hypothetical protein (STEHIDRAFT_159372), partial mRNA	242	300	0.61	3e-70	52.7	XM_007306844.1
Sparassis crispa hypothetical protein (SCP_0603430), partial mRNA	237	237	0.45	8e-68	52.36	XM_027759476.1
Suillus discolor uncharacterized protein (F5147DRAFT_693587), mRNA	233	233	0.45	4e-65	51.89	XM_041437255.1
Punctularia strigosozonata HHB-11173 SS5 WH1-domain-containing protein (PUNSTDRAFT_89387), partial mRNA	240	240	0.45	2e-71	50.94	XM_007385455.1
Suillus plorans uncharacterized protein (HD556DRAFT_1386992), mRNA	223	223	0.45	1e-61	50.94	XM_041303435.1
Suillus paluster uncharacterized protein (EDB91DRAFT_1086956), partial mRNA	229	229	0.45	2e-65	50.22	XM_041316149.1
Laetiporus sulphureus 93-53 WH1-domain-containing protein (LAESUDRAFT_744849), mRNA	236	236	0.45	3e-66	50	XM_040911336.1
Agaricus bisporus var. bisporus strain H39 chromosome 12, complete sequence	150	241	0.37	1e-34	49.64	CP015481.1
Agaricus bisporus clone FWBA37-C20, complete sequence	149	239	0.37	4e-34	49.64	AC253760.1
Agaricus bisporus var. bisporus H97 chromosome 12 sequence	149	239	0.37	4e-34	49.64	CP015468.1
Agaricus bisporus strain KMCC00540 chromosome 12	149	239	0.37	4e-34	49.64	CP039884.1
Fomitiporia mediterranea MF3/22 WH1-domain-containing protein (FOMMEDRAFT_144346), partial mRNA	216	216	0.45	3e-59	49.3	XM_007262375.1
Agaricus bisporus var. bisporus H97 hypothetical protein (AGABI2DRAFT_153764), partial mRNA	228	228	0.45	1e-64	49.07	XM_006455985.1
Agaricus bisporus var. burnettii JB137-S8 hypothetical protein (AGABI1DRAFT_101672), partial mRNA	228	228	0.45	1e-64	49.07	XM_007331822.1
Pleurotus ostreatus Wiskott-Aldrich syndrome protein 1 (WSP1), partial mRNA	206	206	0.43	1e-56	48.28	XM_036771658.1
Suillus bovinus uncharacterized protein (EDB93DRAFT_116662), mRNA	221	221	0.45	2e-61	48.25	XM_041450211.1
Coniophora puteana RWD-64-598 SS2 hypothetical protein mRNA	198	198	0.45	9e-53	47.64	XM_007775763.1
Ustilago maydis 521 hypothetical protein (UMAG_03687), partial mRNA	182	182	0.45	6e-48	46.48	XM_011391860.1
Ustilago hordei uncharacterized protein (UHO2_04884), partial mRNA	174	174	0.45	3e-45	46.48	XM_041557415.1
Ustilago bromivora strain UB2112 genome assembly, chromosome: XIV	175	175	0.45	8e-43	46.48	LT558130.1
Sporisorium graminicola uncharacterized protein (EX895_001127), partial mRNA	174	174	0.45	6e-45	46.01	XM_029881727.1
Sporisorium reilianum SRZ2 chromosome 10 complete DNA sequence	171	171	0.45	1e-41	46.01	FQ311431.1
Sporisorium reilianum f. sp. reilianum strain SRS1_H2-8 genome assembly, chromosome: X	171	171	0.45	1e-41	46.01	LT795063.1
Sporisorium scitamineum strain SscI8 genome assembly, scaffold: SPSC_scaffold_36	171	171	0.45	1e-41	46.01	LK056684.1
Sporisorium scitamineum strain SSC39 chromosome 15, complete sequence	171	171	0.45	1e-41	46.01	CP010927.1
Trametes hirsuta strain 072 chromosome 9, complete sequence	219	219	0.45	3e-58	45.78	CP019382.1
Jaminaea rosea WH1-domain-containing protein (BDZ90DRAFT_244922), partial mRNA	177	177	0.45	4e-46	45.66	XM_025507480.1
Pseudozyma hubeiensis SY62 hypothetical protein partial mRNA	172	172	0.45	2e-44	45.54	XM_012334052.1
Kalmanozyma brasiliensis GHG001 hypothetical protein partial mRNA	170	170	0.45	3e-44	45.54	XM_016436758.1
Melanopsichium pennsylvanicum 4 genomic scaffold, scaffold SCAFFOLD241	173	173	0.45	2e-42	45.54	HG529735.1
Cantharellus anzutake uncharacterized protein (EI90DRAFT_2998089), mRNA	196	196	0.45	4e-53	44.81	XM_039056251.1
Tilletiaria anomala UBC 951 WH1-domain-containing protein partial mRNA	187	187	0.45	7e-50	44.81	XM_013385617.1
Moesziomyces antarcticus actin regulatory protein partial mRNA	176	176	0.42	5e-45	44.78	XM_014800184.1
Anthracocystis flocculosa PF-1 hypothetical protein partial mRNA	171	171	0.45	4e-45	44.39	XM_007878763.1
Kwoniella bestiolae CBS 10118 wiskott-Aldrich syndrome protein partial mRNA	177	177	0.45	3e-46	43.93	XM_019193050.1
Anthracocystis panici-leucophaei strain SPL10 chromosome 7	169	169	0.41	9e-41	43.88	CP060305.1
Kwoniella pini CBS 10737 wiskott-Aldrich syndrome protein partial mRNA	179	179	0.45	5e-47	43.84	XM_019155149.1
Kwoniella dejecticola CBS 10117 wiskott-Aldrich syndrome protein partial mRNA	179	179	0.45	7e-47	43.84	XM_018409022.1
Tremella mesenterica DSM 1558 uncharacterized protein (TREMEDRAFT_72246), partial mRNA	169	169	0.44	5e-43	43.4	XM_007006886.1
Kwoniella mangroviensis CBS 8507 wiskott-Aldrich syndrome protein partial mRNA	174	174	0.45	4e-45	42.73	XM_019143722.1
Cryptococcus amylolentus CBS 6039 hypothetical protein (L202_04538), partial mRNA	179	179	0.45	2e-46	42.6	XM_019138643.1
Cryptococcus gattii WM276 Actin assembly factor, putative partial mRNA	172	172	0.45	3e-44	42.47	XM_003194443.1
Cryptococcus neoformans var. neoformans B-3501A hypothetical protein (CNBE5050) partial mRNA	170	170	0.45	2e-43	42.47	XM_770139.1
Filobasidiella neoformans Wiskott-Aldrich syndrome protein (WSP1) mRNA, complete cds	170	170	0.45	2e-43	42.47	HQ399545.1
Cryptococcus neoformans var. neoformans JEC21 hypothetical protein (CNE05050), mRNA	170	170	0.45	1e-41	42.47	XM_571034.2
Dacryopinax primogenitus PH domain-like protein (DACRYDRAFT_81999), partial mRNA	174	174	0.44	5e-46	42.4	XM_040776542.1
Cutaneotrichosporon oleaginosum PH domain-like protein (CC85DRAFT_294450), partial mRNA	173	173	0.45	5e-47	42.34	XM_018424900.1
Tsuchiyaea wingfieldii CBS 7118 wiskott-Aldrich syndrome protein (L198_07846), partial mRNA	170	170	0.45	1e-43	42.15	XM_019179827.1
Kwoniella shandongensis uncharacterized protein (CI109_004450), partial mRNA	167	167	0.45	1e-42	42.06	XM_032005597.1
Cryptococcus neoformans var. grubii H99 wiskott-Aldrich syndrome protein (CNAG_02029), mRNA	169	169	0.45	7e-42	41.82	XM_012194483.1
Acaromyces ingoldii hypothetical protein (FA10DRAFT_266709), mRNA	164	164	0.45	2e-40	41.44	XM_025521609.1
Tilletiopsis washingtonensis hypothetical protein (FA09DRAFT_359968), partial mRNA	157	157	0.44	3e-38	41.43	XM_025745181.1
Puccinia graminis f. sp. tritici CRL 75-36-700-3 hypothetical protein (PGTG_00959), mRNA	173	173	0.45	4e-44	41.28	XM_003319999.2
Puccinia graminis f. sp. tritici CRL 75-36-700-3 hypothetical protein (PGTG_19652), mRNA	172	172	0.45	3e-43	41.28	XM_003337970.2
Meira miltonrushii PH domain-like protein (FA14DRAFT_119365), partial mRNA	154	154	0.45	2e-39	40.89	XM_025496346.1
Ceraceosorus guamensis hypothetical protein (IE81DRAFT_320770), mRNA	174	174	0.45	1e-43	40.43	XM_025513131.1
Mixia osmundae IAM 14324 hypothetical protein mRNA	166	166	0.44	3e-41	40.28	XM_014715922.1
Kockovaella imperatae hypothetical protein (BD324DRAFT_376200), mRNA	165	165	0.45	7e-41	39.91	XM_022012622.1
Apiotrichum porosum Wiskott-Aldrich syndrome protein 1 (WSP1), partial mRNA	155	155	0.45	3e-40	39.64	XM_028624687.1
Pseudomicrostroma glucosiphilum hypothetical protein (BCV69DRAFT_286476), partial mRNA	163	163	0.45	1e-40	39.47	XM_025493523.1
Rhodotorula toruloides NP11 actin regulatory protein partial mRNA	167	167	0.45	3e-42	39.46	XM_016417699.1
Melampsora larici-populina 98AG31 uncharacterized protein (MELLADRAFT_78219), partial mRNA	161	161	0.45	5e-40	39.32	XM_007411685.1
Pneumocystis murina B123 hypothetical protein (PNEG_00465), mRNA	151	151	0.45	2e-35	35.51	XM_007874156.1
Pneumocystis carinii B80 hypothetical protein (T552_00391), mRNA	146	146	0.45	6e-34	35.05	XM_018369006.1
Lobosporangium transversale hypothetical protein (BCR41DRAFT_376692), partial mRNA	144	144	0.45	1e-33	34.23	XM_022027061.1
[Candida] auris strain CA-AM1 chromosome II	131	131	0.45	4e-28	33.94	CP061160.1
[Candida] auris isolate CA18LBN chromosome 2	131	131	0.45	4e-28	33.94	CP076948.1
[Candida] auris strain B11205 chromosome 2	131	131	0.45	4e-28	33.94	CP060340.1
[Candida] auris strain B13916 chromosome 2	131	131	0.45	4e-28	33.94	CP060375.1
[Candida] auris isolate CA28LBN chromosome 2	131	131	0.45	4e-28	33.94	CP076878.1
[Candida] auris isolate CA11LBN chromosome 2	131	131	0.45	4e-28	33.94	CP076997.1
[Candida] auris isolate CA2LBN chromosome 2	131	131	0.45	4e-28	33.94	CP077046.1
[Candida] auris isolate CA23LBN chromosome 2	131	131	0.45	4e-28	33.94	CP076912.1
[Candida] auris isolate CA8LBN chromosome 2	131	131	0.45	4e-28	33.94	CP077018.1
[Candida] auris isolate CA15LBN chromosome 2	131	131	0.45	4e-28	33.94	CP076969.1
[Candida] auris isolate CA10LBN chromosome 2	131	131	0.45	4e-28	33.94	CP077004.1
[Candida] auris isolate CA24LBN chromosome 2	131	131	0.45	4e-28	33.94	CP076906.1
[Candida] auris isolate CA20LBN chromosome 2	131	131	0.45	4e-28	33.94	CP076934.1
[Candida] auris isolate CA7LBN chromosome II	131	131	0.45	4e-28	33.94	CP076750.1
[Candida] auris isolate CA29LBN chromosome 2	131	131	0.45	4e-28	33.94	CP076871.1
[Candida] duobushaemulonis uncharacterized protein (CXQ87_002453), partial mRNA	130	130	0.44	3e-28	33.8	XM_025480965.1
Saitoella complicata NRRL Y-17804 WH1-domain-containing protein (SAICODRAFT_4370), partial mRNA	149	149	0.45	4e-35	32.89	XM_019168748.1

## Sheet: Armme1 S3.5 and S10.2
Armme1 S3.5
cds2023987_2026140 S3.5 Armme1
Description	Max Score	Total Score	Query Cover	E value	Per. ident	Accession
Armillaria ostoyae strain C18/9 genome assembly, chromosome: LG5	320	1203	1	0	93.87	LR732079.1
Pleurotus ostreatus mRNA, regulated by blue-light stimulation, clone: MK-2010-02	181	181	0.18	2e-50	70.8	AB551954.1
Pleurotus ostreatus mRNA, regulated by blue-light stimulation, clone: MK-2010-30	745	745	0.97	0	60.5	AB551982.1
Pleurotus ostreatus uncharacterized protein (PC9H_009561), partial mRNA	691	691	0.92	0	59.65	XM_036779060.1
Mycena indigotica C2 domain-containing protein (MIND_00220200), partial mRNA	694	694	0.97	0	57.73	XM_037359092.1
Agaricus bisporus var. burnettii JB137-S8 hypothetical protein (AGABI1DRAFT_59499), mRNA	695	695	0.97	0	56.86	XM_007330301.1
Agaricus bisporus var. bisporus H97 hypothetical protein (AGABI2DRAFT_218206), mRNA	692	692	0.97	0	56.86	XM_006459161.1
Agaricus bisporus strain KMCC00540 chromosome 5	387	1160	0.97	4e-176	56.55	CP039877.1
Agaricus bisporus var. bisporus H97 chromosome 5, complete sequence	387	1160	0.97	4e-176	56.55	CP015461.1
Agaricus bisporus var. bisporus strain H39 chromosome 5, complete sequence	387	1160	0.97	4e-176	56.55	CP015474.1
Laccaria bicolor S238N-H82 hypothetical protein partial mRNA	665	665	0.97	0	54.35	XM_001880889.1
Heterobasidion irregulare TC 32-1 hypothetical protein partial mRNA	635	635	0.98	0	51.45	XM_009546986.1
Mucor circinelloides f. circinelloides strain Mucho SideA gene, complete cds	174	403	0.94	3e-95	51.28	KJ999702.1
Lichtheimia ramosa strain KPH11 chromosome 03, complete sequence	186	338	0.62	5e-82	49.07	CP031825.1
Lichtheimia ramosa strain JMRC FSU:6197 genome assembly, scaffold: SCAF1	186	338	0.62	5e-82	49.07	LK023313.1
Coprinopsis cinerea okayama7#130 hypothetical protein (CC1G_07068), partial mRNA	474	474	0.89	4e-158	47.33	XM_001836369.2
Mycena indigotica uncharacterized protein (MIND_00220300), partial mRNA	525	525	0.97	1e-176	45.04	XM_037359093.1
Stereum hirsutum FP-91666 SS1 hypothetical protein (STEHIDRAFT_91418), mRNA	494	494	0.97	3e-162	44	XM_007300021.1
Lichtheimia ramosa strain KPH11 chromosome 08, complete sequence	176	403	0.97	3e-95	43.92	CP031830.1
Lichtheimia ramosa strain JMRC FSU:6197 genome assembly, scaffold: SCAF3	176	403	0.97	3e-95	43.92	LK023335.1
Agaricus bisporus var. burnettii JB137-S8 hypothetical protein (AGABI1DRAFT_121041), mRNA	521	521	0.98	5e-175	43.78	XM_007330400.1
Agaricus bisporus var. bisporus H97 hypothetical protein (AGABI2DRAFT_183956), mRNA	521	521	0.98	1e-174	43.62	XM_006459162.1
Pleurotus ostreatus uncharacterized protein (PC9H_009560), partial mRNA	508	508	0.99	4e-170	43.02	XM_036779059.1
Heterobasidion irregulare TC 32-1 hypothetical protein partial mRNA	492	492	0.98	1e-162	41.49	XM_009546985.1
Phycomyces blakesleeanus NRRL 1555(-) hypothetical protein mRNA	470	470	0.98	4e-152	40.98	XM_018429091.1
Coprinopsis cinerea okayama7#130 hypothetical protein (CC1G_07067), partial mRNA	458	458	0.97	2e-150	40.54	XM_001836368.2
Laccaria bicolor S238N-H82 hypothetical protein partial mRNA	474	474	0.97	5e-157	39.64	XM_001880890.1
Stereum hirsutum FP-91666 SS1 hypothetical protein (STEHIDRAFT_91415), mRNA	464	464	0.98	6e-152	39.6	XM_007300020.1
Rhizopus microsporus ATCC 52813 hypothetical protein (RHIMIDRAFT_247918), partial mRNA	445	445	0.98	3e-145	38.84	XM_023610462.1
Armillaria ostoyae strain C18/9 genome assembly, chromosome: LG11	312	312	0.93	2e-88	36.24	LR732085.1
Rhizophagus irregularis DAOM 181602=DAOM 197198 hypothetical protein (GLOIN_2v1590112), mRNA	366	366	0.98	1e-114	35.76	XM_025316703.1
Chaetomium globosum CBS 148.51 hypothetical protein (CHGG_05341) partial mRNA	172	172	0.48	1e-43	35.67	XM_001221435.1
Aspergillus niger contig An05c0050, genomic contig	107	189	0.68	1e-37	34.64	AM270105.1
Penicillium roqueforti uncharacterized protein (LCP9604111_143), partial mRNA	188	188	0.67	3e-48	33.64	XM_039068458.1
Aspergillus bombycis hypothetical protein (ABOM_004343), partial mRNA	197	197	0.67	3e-51	33.63	XM_022531473.1
Aspergillus tanneri siderophore (ATNIH1004_007448), partial mRNA	175	175	0.62	2e-44	33.33	XM_033572072.1
Aspergillus glaucus CBS 516.65 hypothetical protein (ASPGLDRAFT_67965), partial mRNA	186	186	0.73	2e-47	33.26	XM_022549209.1
Aspergillus nomius NRRL 13137 uncharacterized protein (ANOM_008953), partial mRNA	193	193	0.67	7e-50	33.26	XM_015554209.1
Aspergillus alliaceus IucC family-domain-containing protein (BDW43DRAFT_303443), partial mRNA	184	184	0.67	1e-46	33.18	XM_032045412.1
Pseudocercospora fijiensis CIRAD86 uncharacterized protein (MYCFIDRAFT_162844), mRNA	202	202	0.71	1e-53	33.04	XM_007926421.1
Fonticula alba hypothetical protein mRNA	199	199	0.69	4e-51	32.7	XM_009499650.1
Aspergillus pseudonomius IucC family-domain-containing protein (BDV37DRAFT_295393), partial mRNA	190	190	0.67	7e-49	32.65	XM_032089869.1
Aspergillus pseudotamarii IucC family-domain-containing protein (BDV38DRAFT_277513), partial mRNA	197	197	0.67	2e-51	32.42	XM_032058508.1
Aspergillus welwitschiae IucC family-domain-containing protein (BDQ94DRAFT_184091), partial mRNA	191	191	0.67	5e-49	32.25	XM_026774556.1
Zymoseptoria tritici IPO323 uncharacterized protein (MYCGRDRAFT_23189), partial mRNA	142	142	0.53	1e-33	32.24	XM_003857413.1
Aspergillus terreus NIH2624 predicted protein (ATEG_09295) partial mRNA	155	155	0.61	1e-36	32.14	XM_001217916.1
Aspergillus niger CBS 513.88 hypothetical protein, mRNA	191	191	0.67	9e-49	32.09	XM_001390712.2
Aspergillus eucalypticola CBS 122712 uncharacterized protein (BO83DRAFT_339624), partial mRNA	189	189	0.67	3e-48	32.05	XM_025528552.1
Zymoseptoria tritici ST99CH_3D7 genome assembly, chromosome: 1	147	176	0.65	1e-33	31.81	LT853692.1
Aspergillus caelatus IucC family-domain-containing protein (BDV27DRAFT_167169), partial mRNA	182	182	0.68	3e-46	31.52	XM_032074407.1
Aspergillus vadensis CBS 113365 hypothetical protein (BO88DRAFT_368042), mRNA	183	183	0.67	7e-46	31.42	XM_025704096.1
Zymoseptoria tritici ST99CH_1E4 genome assembly, chromosome: ZT1E4_chr_1	145	176	0.65	1e-33	31.27	LT854253.1
Zymoseptoria tritici ST99CH_3D1 genome assembly, chromosome: ZT3D1_chr_1	145	175	0.65	2e-33	31.27	LT854273.1
Zymoseptoria tritici ST99CH_1A5 genome assembly, chromosome: 1	145	175	0.65	2e-33	31.27	LT882676.1
Aspergillus steynii IBT 23096 uncharacterized protein (P170DRAFT_364958), partial mRNA	171	171	0.67	1e-42	31.07	XM_024844676.1
Acaromyces ingoldii hypothetical protein (FA10DRAFT_293453), partial mRNA	150	150	0.67	2e-34	30.91	XM_025524425.1
Aspergillus tubingensis IucC family-domain-containing protein (AtWU_03415), partial mRNA	174	174	0.67	9e-43	30.77	XM_035498527.1
Aspergillus novofumigatus IBT 16806 uncharacterized protein (P174DRAFT_510732), partial mRNA	162	162	0.74	5e-39	30.66	XM_024831712.1
Aspergillus fischeri NRRL 181 conserved hypothetical protein (NFIA_061730), partial mRNA	145	145	0.59	4e-34	30.63	XM_001262908.1
Aspergillus japonicus CBS 114.51 hypothetical protein (BO86DRAFT_400852), partial mRNA	129	129	0.54	2e-27	29.54	XM_025673733.1
Arthroderma uncinatum uncharacterized protein (GIQ15_06133), partial mRNA	163	163	0.61	2e-39	29.52	XM_033553550.1
Aspergillus fischeri NRRL 181 uncharacterized protein (NFIA_061740), partial mRNA	146	146	0.62	2e-34	29.49	XM_001262909.1
Aspergillus piperis CBS 112811 hypothetical protein (BO85DRAFT_439125), partial mRNA	134	134	0.61	5e-29	29.37	XM_025658697.1
Aspergillus costaricaensis CBS 115574 hypothetical protein (BO79DRAFT_217461), partial mRNA	164	164	0.67	3e-39	29.29	XM_025683366.1
Aspergillus uvarum CBS 121591 hypothetical protein (BO82DRAFT_434831), partial mRNA	130	130	0.54	1e-27	29.27	XM_025640972.1
Penicillium chrysogenum Wisconsin 54-1255 hypothetical protein (Pc13g11520) mRNA, complete cds	193	193	0.84	5e-50	29.19	XM_002559523.1
Staphylococcus pseudintermedius HKU10-03, complete genome	122	122	0.55	2e-24	29.04	CP002439.1
Staphylococcus pseudintermedius strain G3C4 chromosome, complete genome	122	122	0.55	2e-24	29.04	CP032682.1
Staphylococcus pseudintermedius strain 081661, complete genome	122	122	0.55	2e-24	29.04	CP016073.1
Staphylococcus pseudintermedius strain DSP020 chromosome, complete genome	122	122	0.55	2e-24	29.04	CP066715.1
Staphylococcus pseudintermedius strain DSP021 chromosome, complete genome	122	122	0.55	2e-24	29.04	CP066714.1
Staphylococcus pseudintermedius strain FDAARGOS_1073 chromosome	122	122	0.55	2e-24	29.04	CP066292.1
Staphylococcus pseudintermedius strain DG072 chromosome, complete genome	122	122	0.55	2e-24	29.04	CP066717.1
Staphylococcus pseudintermedius strain FDAARGOS_1072 chromosome, complete genome	122	122	0.55	2e-24	29.04	CP065998.1
Aspergillus niger CBS 513.88 hypothetical protein, mRNA	165	165	0.85	3e-40	29.01	XM_001401884.2
Aspergillus lacticoffeatus CBS 101883 hypothetical protein (BO96DRAFT_443477), partial mRNA	166	166	0.85	7e-40	29.01	XM_025601684.1
Dissoconium aciculare CBS 342.82 uncharacterized protein (K489DRAFT_314894), partial mRNA	126	126	0.62	2e-27	29.01	XM_033601052.1
Aspergillus brunneoviolaceus CBS 621.78 hypothetical protein (BO95DRAFT_469061), partial mRNA	124	124	0.54	1e-25	29	XM_025589412.1
Fusarium graminearum PH-1 hypothetical protein partial mRNA	136	136	0.65	2e-30	28.96	XM_011327711.1
Aspergillus costaricaensis CBS 115574 hypothetical protein (BO79DRAFT_188558), partial mRNA	131	131	0.61	6e-28	28.86	XM_025680603.1
Aspergillus aculeatus ATCC 16872 uncharacterized protein (ASPACDRAFT_43192), partial mRNA	121	121	0.52	9e-25	28.57	XM_020201213.1
Aspergillus tubingensis IucC family-domain-containing protein (AtWU_03005), partial mRNA	169	169	0.85	2e-41	28.39	XM_035498118.1
Aspergillus felis strain FM324 chromosome 2	135	169	0.66	2e-31	28.37	CP066504.1
Penicillium chrysogenum Wisconsin 54-1255 complete genome, contig Pc00c13	147	179	0.64	9e-35	28.33	AM920428.1
Metarhizium robertsii ARSEF 23 Aerobactin siderophore biosynthesis, IucA/IucC mRNA	144	144	0.69	5e-32	28.31	XM_007819030.2
Aspergillus thermomutatus hypothetical protein (CDV56_108768), partial mRNA	149	149	0.69	5e-34	28.29	XM_026762387.1
Cercospora beticola hypothetical protein (CB0940_06892), partial mRNA	165	165	0.73	6e-40	28.18	XM_023599633.1
Aspergillus piperis CBS 112811 hypothetical protein (BO85DRAFT_471749), partial mRNA	172	172	0.9	5e-42	28.07	XM_025662501.1
Aspergillus flavus strain VCG1 chromosome 6	141	141	0.62	1e-30	27.93	CP051096.1
Aspergillus flavus strain K49 chromosome 6	141	141	0.62	1e-30	27.93	CP051080.1
Aspergillus flavus strain AF36 chromosome 6	141	141	0.62	1e-30	27.93	CP051024.1
Aspergillus flavus strain A1 chromosome 6	141	141	0.62	1e-30	27.93	CP051064.1
Aspergillus flavus strain Afla-Guard chromosome 8	141	141	0.62	1e-30	27.93	CP051074.1
Aspergillus novofumigatus IBT 16806 uncharacterized protein (P174DRAFT_444983), mRNA	142	142	0.65	2e-31	27.8	XM_024828224.1
Metarhizium brunneum ARSEF 3297 Aerobactin siderophore biosynthesis, IucA/IucC partial mRNA	140	140	0.67	2e-30	27.55	XM_014687487.1
Aspergillus mulundensis hypothetical protein (DSM5745_07500), partial mRNA	137	273	0.74	1e-29	27.48	XM_026749516.1
Aspergillus welwitschiae hypothetical protein (BDQ94DRAFT_177097), mRNA	141	141	0.85	4e-31	26.94	XM_026772820.1
Talaromyces rugulosus uncharacterized protein (TRUGW13939_01406), partial mRNA	141	141	0.69	2e-31	26.43	XM_035484606.1
Cercospora beticola hypothetical protein (CB0940_03830), partial mRNA	131	131	0.68	8e-29	26.2	XM_023596533.1
Aspergillus lentulus putative protein KIAA1109 (IFM58399_01347), partial mRNA	137	137	0.72	8e-30	25.16	XM_033555780.1
cds2026415_2028037 S3.5 Armme1
Description	Max Score	Total Score	Query Cover	E value	Per. ident	Accession
Trametes hirsuta strain 072 chromosome 7, complete sequence	170	216	0.38	9e-46	67.92	CP019380.1
Armillaria ostoyae strain C18/9 genome assembly, chromosome: LG5	593	593	0.99	0	61.9	LR732079.1
Postia placenta MAD-698-R-SB12 hypothetical protein (POSPLADRAFT_1152296), partial mRNA	189	189	0.25	2e-54	61.54	XM_024486644.1
Gloeophyllum trabeum ATCC 11539 hypothetical protein partial mRNA	187	187	0.26	2e-53	60.74	XM_007870492.1
Laccaria bicolor S238N-H82 hypothetical protein partial mRNA	214	214	0.35	1e-59	58.66	XM_001880888.1
Schizophyllum commune H4-8 uncharacterized protein (SCHCODRAFT_66849), partial mRNA	214	214	0.34	4e-62	58.52	XM_003033916.1
Heterobasidion irregulare TC 32-1 hypothetical protein partial mRNA	176	176	0.25	2e-49	58.14	XM_009546988.1
Phanerochaete carnosa HHB-10118-sp uncharacterized protein (PHACADRAFT_252455), mRNA	172	172	0.24	3e-47	58.04	XM_007393520.1
Agaricus bisporus var. burnettii JB137-S8 hypothetical protein (AGABI1DRAFT_59498), partial mRNA	224	224	0.37	3e-66	57.45	XM_007330300.1
Trametes versicolor FP-101664 SS1 hypothetical protein partial mRNA	192	192	0.34	4e-55	55.68	XM_008041408.1
Ganoderma boninense Q9UW87 gene for MRP-like transporter	196	196	0.33	7e-52	55.56	LR724670.1
Stereum hirsutum FP-91666 SS1 hypothetical protein (STEHIDRAFT_73193), mRNA	196	196	0.33	2e-51	54.39	XM_007299403.1
Mycena indigotica C2 domain-containing protein (MIND_00220100), partial mRNA	197	197	0.34	2e-52	53.93	XM_037359091.1
Punctularia strigosozonata HHB-11173 SS5 hypothetical protein (PUNSTDRAFT_77696), partial mRNA	192	192	0.33	6e-55	52.63	XM_007388990.1
Agaricus bisporus var. bisporus H97 hypothetical protein (AGABI2DRAFT_218205), mRNA	228	228	0.45	1e-64	52.16	XM_006459160.1
Sparassis crispa Oligomycin resistance ATP-dependent permease YOR1 (SCP_1301680), partial mRNA	196	196	0.4	6e-50	50.24	XM_027763465.1
Coprinopsis cinerea okayama7#130 hypothetical protein (CC1G_07069), partial mRNA	231	231	0.49	2e-65	49.81	XM_001836370.2
Pleurotus ostreatus uncharacterized protein (PC9H_009562), partial mRNA	217	217	0.5	3e-60	48.33	XM_036779061.1
Agaricus bisporus var. bisporus H97 chromosome 5, complete sequence	207	207	0.45	8e-54	45.83	CP015461.1
Agaricus bisporus var. bisporus strain H39 chromosome 5, complete sequence	207	207	0.45	1e-53	45.83	CP015474.1
Agaricus bisporus strain KMCC00540 chromosome 5	207	207	0.45	1e-53	45.83	CP039877.1
Fomitiporia mediterranea MF3/22 uncharacterized protein (FOMMEDRAFT_77011), partial mRNA	164	164	0.33	4e-44	44.77	XM_007263292.1
Dichomitus squalens LYAD-421 SS1 uncharacterized protein (DICSQDRAFT_178204), partial mRNA	197	197	0.49	9e-52	42.91	XM_007362291.1
Saitoella complicata NRRL Y-17804 uncharacterized protein (SAICODRAFT_62759), partial mRNA	102	102	0.24	1e-21	42.4	XM_019169940.1
Mycena indigotica Calcineurin temperature suppressor Cts1 (MIND_00708300), partial mRNA	118	118	0.25	3e-24	42.28	XM_037363786.1
Coniophora puteana RWD-64-598 SS2 hypothetical protein mRNA	134	134	0.25	3e-29	42.04	XM_007769767.1
Tilletiaria anomala UBC 951 hypothetical protein mRNA	122	122	0.25	2e-25	41.61	XM_013384521.1
Tilletiopsis washingtonensis hypothetical protein (FA09DRAFT_339285), partial mRNA	125	125	0.24	2e-26	41.1	XM_025744195.1
Wallemia mellicola CBS 633.66 hypothetical protein partial mRNA	112	112	0.25	2e-22	40.56	XM_006958724.1
Coniophora puteana RWD-64-598 SS2 hypothetical protein mRNA	170	170	0.48	2e-41	40.22	XM_007767799.1
Eremomyces bilateralis CBS 781.70 uncharacterized protein (P152DRAFT_364841), partial mRNA	99.4	99.4	0.26	3e-19	40.15	XM_033675412.1
Rhodotorula graminis WP1 uncharacterized protein (RHOBADRAFT_27679), partial mRNA	110	110	0.25	2e-24	40	XM_018412799.1
Rhizophagus irregularis DAOM 181602=DAOM 197198 hypothetical protein (GLOIN_2v1586150), mRNA	117	117	0.27	2e-24	40	XM_025316520.1
Fibroporia radiculosa predicted protein partial mRNA	203	203	0.49	7e-55	39.46	XM_012325304.1
Postia placenta MAD-698-R-SB12 hypothetical protein (POSPLADRAFT_1048533), partial mRNA	117	117	0.25	7e-24	38.99	XM_024479541.1
Capronia epimyces CBS 606.96 hypothetical protein partial mRNA	103	103	0.26	3e-19	38.69	XM_007731990.1
Podospora anserina S mat+ uncharacterized protein (PODANS_2_13260), partial mRNA	107	107	0.3	2e-20	38.46	XM_001912109.1
Agaricus bisporus var. bisporus H97 hypothetical protein (AGABI2DRAFT_191927), mRNA	117	117	0.26	7e-24	38.36	XM_006460100.1
Agaricus bisporus var. burnettii JB137-S8 hypothetical protein (AGABI1DRAFT_113426), mRNA	117	117	0.26	8e-24	38.36	XM_007329370.1
Melampsora larici-populina 98AG31 uncharacterized protein (MELLADRAFT_71212), mRNA	117	117	0.26	9e-25	38.31	XM_007407307.1
Wallemia ichthyophaga EXF-994 Ingression protein fic1 partial mRNA	112	112	0.25	2e-22	38.26	XM_009267583.1
Trametes versicolor FP-101664 SS1 hypothetical protein partial mRNA	121	121	0.26	6e-25	38.12	XM_008037398.1
Fonsecaea erecta hypothetical protein (AYL99_01593), partial mRNA	103	103	0.26	3e-19	37.96	XM_018833109.1
Sporisorium reilianum f. sp. reilianum strain SRS1_H2-8 genome assembly, chromosome: XXIII	119	119	0.25	5e-24	37.91	LT795076.1
Sporisorium reilianum SRZ2 chromosome 23 complete DNA sequence	119	119	0.25	7e-24	37.91	FQ311445.1
Cantharellus anzutake uncharacterized protein (EI90DRAFT_3288948), partial mRNA	117	117	0.25	9e-24	37.66	XM_039067136.1
Neohortaea acidophila uncharacterized protein (BDY17DRAFT_311205), partial mRNA	103	103	0.26	2e-19	37.5	XM_033735511.1
Rhinocladiella mackenziei CBS 650.93 hypothetical protein partial mRNA	102	102	0.27	6e-19	37.41	XM_013412294.1
Dichomitus squalens LYAD-421 SS1 uncharacterized protein (DICSQDRAFT_179654), partial mRNA	118	118	0.26	4e-24	37.34	XM_007364265.1
Pyricularia grisea uncharacterized protein (PgNI_08085), mRNA	103	103	0.27	4e-19	37.32	XM_031128085.1
Pyricularia oryzae 70-15 uncharacterized protein (MGG_01150), mRNA	102	102	0.27	1e-18	37.32	XM_003717725.1
Pyricularia pennisetigena uncharacterized protein (PpBr36_07985), partial mRNA	101	101	0.27	2e-18	37.32	XM_029895118.1
Cladophialophora immunda hypothetical protein partial mRNA	104	104	0.26	2e-19	37.23	XM_016394547.1
Cladophialophora psammophila CBS 110553 hypothetical protein partial mRNA	102	102	0.26	6e-19	37.23	XM_007744248.1
Cladophialophora bantiana CBS 173.52 hypothetical protein partial mRNA	102	102	0.26	1e-18	37.23	XM_016767487.1
Kalmanozyma brasiliensis GHG001 hypothetical protein partial mRNA	111	111	0.25	5e-24	36.77	XM_016436705.1
Fibroporia radiculosa predicted protein partial mRNA	118	118	0.26	5e-24	36.65	XM_012325595.1
Coniophora puteana RWD-64-598 SS2 hypothetical protein partial mRNA	99	99	0.24	3e-19	36.6	XM_007771470.1
Ustilago bromivora strain UB2112 genome assembly, chromosome: XXIII	117	117	0.25	1e-23	36.54	LT558139.1
Schizophyllum commune H4-8 uncharacterized protein (SCHCODRAFT_103062), partial mRNA	118	118	0.25	4e-24	36.48	XM_003036760.2
Chaetomium globosum CBS 148.51 hypothetical protein (CHGG_06945) partial mRNA	106	106	0.32	4e-20	36.47	XM_001224600.1
Punctularia strigosozonata HHB-11173 SS5 hypothetical protein (PUNSTDRAFT_125244), mRNA	114	114	0.25	1e-22	36.42	XM_007381794.1
Gloeophyllum trabeum ATCC 11539 hypothetical protein partial mRNA	114	114	0.25	9e-23	36.36	XM_007864340.1
Fonsecaea monophora hypothetical protein (AYO21_01314), partial mRNA	102	102	0.26	7e-19	36.23	XM_022651297.1
Phialemoniopsis curvata uncharacterized protein (E0L32_002244), partial mRNA	109	109	0.32	4e-21	36.14	XM_031136412.1
Rhodotorula toruloides NP11 calcineurin temperature suppressor Cts1 partial mRNA	113	113	0.36	2e-22	36.02	XM_016416769.1
Exophiala xenobiotica hypothetical protein mRNA	101	101	0.27	2e-18	35.92	XM_013466482.1
Moesziomyces antarcticus conserved hypothetical protein partial mRNA	115	115	0.25	5e-23	35.9	XM_014798439.1
Anthracocystis panici-leucophaei strain SPL10 chromosome 7	115	115	0.25	7e-23	35.9	CP060305.1
Verruconis gallopava hypothetical protein mRNA	106	106	0.32	4e-20	35.71	XM_016359670.1
Pseudozyma hubeiensis SY62 hypothetical protein partial mRNA	116	116	0.25	2e-23	35.62	XM_012333207.1
Sporisorium scitamineum strain SscI8 genome assembly, scaffold: SPSC_scaffold_06	115	115	0.25	6e-23	35.44	LK056654.1
Sporisorium scitamineum strain SSC39 chromosome 8, complete sequence	115	115	0.25	6e-23	35.44	CP010920.1
Exophiala dermatitidis NIH/UT8656 hypothetical protein mRNA	102	102	0.31	9e-19	35.4	XM_009161017.1
PREDICTED: Quercus suber ingression protein 1-like (LOC112016155), partial mRNA	99	99	0.32	7e-19	35.37	XM_024048667.1
Heterobasidion irregulare TC 32-1 hypothetical protein partial mRNA	125	125	0.32	1e-27	35.35	XM_009545687.1
Meira miltonrushii uncharacterized protein (FA14DRAFT_70137), mRNA	114	114	0.24	2e-22	35.29	XM_025502720.1
Acaromyces ingoldii hypothetical protein (FA10DRAFT_267151), mRNA	109	109	0.24	5e-21	35.29	XM_025521795.1
Gaeumannomyces tritici R3-111a-1 hypothetical protein mRNA	101	101	0.27	3e-18	35.21	XM_009224468.1
Exophiala aquamarina CBS 119918 hypothetical protein partial mRNA	102	102	0.31	1e-18	35.19	XM_013409878.1
Pseudovirgaria hyperparasitica uncharacterized protein (EJ05DRAFT_490143), partial mRNA	100	100	0.31	2e-18	35.19	XM_033745852.1
Geosmithia morbida C2 domain (GMORB2_0017), partial mRNA	102	102	0.32	6e-19	35.12	XM_035462003.1
Fonsecaea multimorphosa CBS 102226 hypothetical protein partial mRNA	105	105	0.3	7e-20	35.06	XM_016779755.1
Sparassis crispa predicted protein (SCP_0204870), partial mRNA	112	112	0.25	3e-22	35.03	XM_027754401.1
Sporisorium graminicola uncharacterized protein (EX895_004171), partial mRNA	115	115	0.25	4e-23	35	XM_029884767.1
Anthracocystis flocculosa PF-1 hypothetical protein partial mRNA	114	114	0.27	7e-23	34.88	XM_007882346.1
Ustilago maydis 521 hypothetical protein (UMAG_06398), partial mRNA	117	117	0.29	1e-23	34.81	XM_011394382.1
Verticillium alfalfae VaMs.102 conserved hypothetical protein partial mRNA	102	102	0.31	7e-19	34.78	XM_003008770.1
Scedosporium apiospermum hypothetical protein (SAPIO_CDS10853), partial mRNA	104	104	0.32	2e-19	34.73	XM_016784392.1
Coprinopsis cinerea okayama7#130 calcineurin temperature suppressor Cts1 (CC1G_14663), partial mRNA	110	110	0.24	2e-21	34.42	XM_002911188.1
Exophiala mesophila hypothetical protein mRNA	102	102	0.32	8e-19	34.34	XM_016364210.1
Melanopsichium pennsylvanicum 4 genomic scaffold, scaffold SCAFFOLD78	117	117	0.3	2e-23	33.87	HG529702.1
Phanerochaete carnosa HHB-10118-sp uncharacterized protein (PHACADRAFT_170250), partial mRNA	110	110	0.36	1e-21	33.33	XM_007392158.1
Pseudomicrostroma glucosiphilum hypothetical protein (BCV69DRAFT_248048), partial mRNA	97.8	97.8	0.25	1e-19	33.33	XM_025490272.1
Fonsecaea nubica hypothetical protein (AYO20_00994), partial mRNA	102	102	0.32	6e-19	32.93	XM_022639301.1
Fonsecaea pedrosoi CBS 271.37 hypothetical protein partial mRNA	102	102	0.32	7e-19	32.93	XM_013424715.1
Laccaria bicolor S238N-H82 hypothetical protein partial mRNA	104	104	0.27	2e-19	32	XM_001877176.1
Cryptococcus amylolentus CBS 6039 hypothetical protein (L202_01754), mRNA	102	102	0.25	8e-19	31.43	XM_019135230.1
Tsuchiyaea wingfieldii CBS 7118 hypothetical protein (L198_06101), partial mRNA	102	102	0.25	1e-18	31.43	XM_019178167.1
Melampsora larici-populina 98AG31 uncharacterized protein (MELLADRAFT_115723), partial mRNA	122	122	0.37	4e-25	31.27	XM_007407308.1
cds2028247_2029312 S3.5 Armme1
Description	Max Score	Total Score	Query Cover	E value	Per. ident	Accession
Gloeophyllum trabeum ATCC 11539 hypothetical protein mRNA	273	273	0.93	8e-87	58.12	XM_007870715.1
Armillaria ostoyae strain C18/9 genome assembly, chromosome: LG5	142	358	0.98	2e-82	57.45	LR732079.1
Trametes versicolor FP-101664 SS1 hypothetical protein mRNA	259	259	0.92	4e-81	57.14	XM_008041438.1
Heterobasidion irregulare TC 32-1 hypothetical protein partial mRNA	231	231	0.78	6e-73	57.14	XM_009546989.1
Sparassis crispa predicted protein (SCP_1202430), partial mRNA	259	259	0.93	2e-80	55.6	XM_027763129.1
Schizophyllum commune H4-8 uncharacterized protein (SCHCODRAFT_257873), mRNA	259	259	0.9	2e-79	55.56	XM_003029540.1
Agaricus bisporus var. bisporus strain H39 chromosome 5, complete sequence	161	161	0.54	5e-41	55.13	CP015474.1
Agaricus bisporus var. bisporus H97 chromosome 5, complete sequence	161	161	0.54	5e-41	55.13	CP015461.1
Agaricus bisporus strain KMCC00540 chromosome 5	161	161	0.54	5e-41	55.13	CP039877.1
Phanerochaete carnosa HHB-10118-sp uncharacterized protein (PHACADRAFT_252400), mRNA	257	257	0.94	1e-80	53.62	XM_007393489.1
Punctularia strigosozonata HHB-11173 SS5 hypothetical protein (PUNSTDRAFT_139307), partial mRNA	259	259	0.95	6e-83	53.5	XM_007389005.1
Postia placenta MAD-698-R-SB12 hypothetical protein (POSPLADRAFT_1041175), mRNA	255	255	0.93	8e-80	53.45	XM_024477854.1
Fomitiporia mediterranea MF3/22 uncharacterized protein (FOMMEDRAFT_144900), partial mRNA	239	239	0.93	1e-74	53.14	XM_007263367.1
Serpula lacrymans var. lacrymans S7.9 hypothetical protein (SERLADRAFT_468361), mRNA	251	251	0.91	3e-78	53.07	XM_007318641.1
Agaricus bisporus var. bisporus H97 hypothetical protein (AGABI2DRAFT_66531), partial mRNA	244	244	0.92	3e-77	51.52	XM_006459159.1
Mycena indigotica uncharacterized protein (MIND_00220000), partial mRNA	241	241	0.93	6e-76	51.05	XM_037359090.1
Fibroporia radiculosa predicted protein partial mRNA	254	254	0.97	3e-81	50.82	XM_012328136.1
Dichomitus squalens LYAD-421 SS1 uncharacterized protein (DICSQDRAFT_144301), partial mRNA	240	240	0.93	2e-75	49.57	XM_007362271.1
Phialemoniopsis curvata uncharacterized protein (E0L32_004747), partial mRNA	131	131	0.59	1e-32	49.33	XM_031139192.1
Coniophora puteana RWD-64-598 SS2 hypothetical protein partial mRNA	237	237	0.9	2e-73	48.67	XM_007767661.1
Aspergillus oryzae RIB40 unnamed protein product (AO090003000040), partial mRNA	127	127	0.59	2e-31	48.03	XM_001819228.3
Trametes hirsuta strain 072 chromosome 7, complete sequence	178	178	0.7	8e-47	47.44	CP019380.1
Stereum hirsutum FP-91666 SS1 hypothetical protein (STEHIDRAFT_48451), partial mRNA	227	227	0.97	8e-71	46.28	XM_007299197.1
Trichoderma gamsii FK506 suppressor Sfk1 (TGAM01_v200719), partial mRNA	126	126	0.61	4e-31	45.51	XM_018807475.1
Podospora comata strain T genome assembly, chromosome: 2	131	131	0.6	1e-30	45.16	LR026965.1
Thermothelomyces thermophilus ATCC 42464 uncharacterized protein (MYCTH_2302276), mRNA	137	137	0.77	2e-33	44.5	XM_003662060.1
Arthrobotrys oligospora ATCC 24927 hypothetical protein mRNA	166	166	0.81	7e-47	43.96	XM_011122679.1
Tuber melanosporum Mel28 hypothetical protein (GSTUM_00011963001) mRNA, complete cds	150	150	0.81	2e-40	43.75	XM_002842253.1
Sordaria macrospora k-hell uncharacterized protein (SMAC_02535), partial mRNA	147	147	0.77	9e-39	43.72	XM_003352052.1
Neurospora crassa OR74A FK506 suppressor Sfk1 (NCU03660), mRNA	145	145	0.77	8e-36	43.72	XM_955647.2
Marssonina brunnea f. sp. 'multigermtubi' MB_m1 hypothetical protein (MBM_07813), mRNA	146	146	0.77	1e-38	43.59	XM_007295640.1
Glarea lozoyensis ATCC 20868 hypothetical protein mRNA	146	146	0.77	1e-38	43.43	XM_008081488.1
Neurospora crassa DNA linkage group V BAC clone B2F7	145	145	0.77	2e-35	43.37	AL451013.1
Neurospora tetrasperma FGSC 2508 hypothetical protein mRNA	144	144	0.77	5e-37	43.22	XM_009850061.1
Coprinopsis cinerea okayama7#130 hypothetical protein (CC1G_07070), partial mRNA	199	199	0.95	5e-60	42.92	XM_001836371.2
Pseudogymnoascus verrucosus hypothetical protein mRNA	152	152	0.8	3e-41	42.86	XM_018276579.1
Lachnellula hyalina Protein sfk1 (sfk1), partial mRNA	151	151	0.8	9e-41	42.86	XM_031153619.1
Trematosphaeria pertusa uncharacterized protein (BU26DRAFT_534655), partial mRNA	149	149	0.79	1e-39	42.5	XM_033831227.1
Pseudovirgaria hyperparasitica uncharacterized protein (EJ05DRAFT_477320), mRNA	150	150	0.79	4e-38	42.5	XM_033744228.1
Aaosphaeria arxii CBS 175.79 uncharacterized protein (BU24DRAFT_492192), mRNA	145	145	0.77	1e-36	42.42	XM_033533880.1
Blastomyces gilchristii SLH14081 suppressor Sfk1 (BDBG_01770), mRNA	134	134	0.81	9e-32	42.38	XM_031720476.1
Thermothielavioides terrestris NRRL 8126 uncharacterized protein (THITE_2108492), mRNA	132	132	0.81	1e-32	42.31	XM_003649649.1
Pseudocercospora fijiensis CIRAD86 uncharacterized protein (MYCFIDRAFT_49772), mRNA	136	136	0.79	5e-34	42.29	XM_007930639.1
Aspergillus candidus putative FK506 suppressor Sfk1 (BDW47DRAFT_108815), mRNA	132	132	0.77	1e-31	42.29	XM_024813321.1
Aspergillus bombycis FK506 suppressor Sfk1 (ABOM_011794), partial mRNA	127	127	0.77	2e-31	42.29	XM_022538922.1
Paraphaeosphaeria sporulosa hypothetical protein partial mRNA	142	142	0.79	1e-36	42.08	XM_018174954.1
Mytilinidion resinicola uncharacterized protein (BDZ99DRAFT_462994), mRNA	141	141	0.79	2e-35	42	XM_033719977.1
Zymoseptoria tritici IPO323 SFK1-like membrane protein (MYCGRDRAFT_73835), partial mRNA	141	141	0.79	5e-36	41.79	XM_003851169.1
Aspergillus campestris IBT 28561 putative FK506 suppressor Sfk1 (P168DRAFT_268612), mRNA	132	132	0.77	9e-32	41.79	XM_024835101.1
Aspergillus thermomutatus hypothetical protein (CDV56_106380), partial mRNA	125	125	0.74	6e-31	41.67	XM_026759999.1
Letharia lupina uncharacterized protein (HO133_008721), partial mRNA	144	144	0.79	6e-38	41.58	XM_037299585.1
Letharia columbiana uncharacterized protein (HO173_006080), partial mRNA	144	144	0.79	7e-38	41.58	XM_037307991.1
Hyaloscypha bicolor E uncharacterized protein (K444DRAFT_618995), mRNA	132	132	0.77	3e-32	41.54	XM_024881431.1
Aspergillus nomius NRRL 13137 uncharacterized protein (ANOM_003565), mRNA	127	127	0.77	9e-31	41.29	XM_015548822.1
Aspergillus pseudonomius Frag1/DRAM/Sfk1 family-domain-containing protein (BDV37DRAFT_258744), mRNA	127	127	0.77	1e-30	41.29	XM_032083078.1
Verticillium dahliae VdLs.17 uncharacterized protein (VDAG_01407), partial mRNA	140	140	0.77	3e-36	41.12	XM_009650293.1
Verticillium dahliae VdLs.17 chromosome 1, complete sequence	141	141	0.77	5e-34	41.12	CP010980.1
Verticillium dahliae JR2 chromosome 1, complete sequence	141	141	0.77	5e-34	41.12	CP009075.1
Cladophialophora psammophila CBS 110553 hypothetical protein partial mRNA	130	130	0.77	3e-32	41.12	XM_007741154.1
Pestalotiopsis fici W106-1 hypothetical protein mRNA	126	126	0.79	4e-31	40.8	XM_007836483.1
Cladophialophora bantiana CBS 173.52 hypothetical protein partial mRNA	130	130	0.77	3e-32	40.61	XM_016758299.1
Podospora anserina S mat+ uncharacterized protein (PODANS_2_5950), partial mRNA	143	143	0.79	5e-37	40.59	XM_001911327.1
Phialocephala scopiformis hypothetical protein mRNA	138	138	0.77	6e-34	40.51	XM_018215251.1
Exophiala mesophila hypothetical protein mRNA	137	137	0.77	5e-33	40.4	XM_016366306.1
Ramularia collo-cygni related to FK506 suppressor Sfk1 (RCC_04034), partial mRNA	135	135	0.79	2e-34	40.3	XM_023769316.1
Aspergillus fumigatus Af293 FK506 suppressor Sfk1, putative (AFUA_6G06640), partial mRNA	130	130	0.77	2e-32	40.3	XM_745463.1
Endocarpon pusillum Z07020 hypothetical protein mRNA	135	135	0.79	6e-34	40	XM_007788590.1
Penicillium roqueforti uncharacterized protein (LCP9604111_2847), partial mRNA	126	126	0.74	2e-31	39.9	XM_039070369.1
Trichoderma atroviride IMI 206040 hypothetical protein partial mRNA	130	130	0.79	2e-32	39.8	XM_014093215.1
Aspergillus lentulus protein sfk1 (IFM58399_01829), partial mRNA	128	128	0.77	1e-31	39.8	XM_033556261.1
Alternaria arborescens hypothetical protein (AA0111_g9228), partial mRNA	139	139	0.77	8e-36	39.8	XM_028655763.1
Alternaria alternata hypothetical protein partial mRNA	139	139	0.77	8e-36	39.8	XM_018534397.1
Alternaria burnsii fk506 suppressor sfk1 (GT037_007726), partial mRNA	139	139	0.77	8e-36	39.8	XM_038932773.1
Exserohilum turcica Et28A uncharacterized protein (SETTUDRAFT_100740), partial mRNA	138	138	0.77	3e-35	39.8	XM_008033263.1
Penicillium arizonense hypothetical protein (PENARI_c001G05175), partial mRNA	133	133	0.77	7e-34	39.7	XM_022626531.1
Penicillium chrysogenum Wisconsin 54-1255 hypothetical protein (Pc14g01490) mRNA, complete cds	132	132	0.77	3e-33	39.7	XM_002560097.1
Fonsecaea pedrosoi CBS 271.37 hypothetical protein partial mRNA	127	127	0.77	6e-31	39.59	XM_013428902.1
Exophiala dermatitidis NIH/UT8656 hypothetical protein partial mRNA	138	138	0.77	3e-35	39.49	XM_009154513.1
Capronia coronata CBS 617.96 hypothetical protein partial mRNA	135	135	0.77	2e-34	39.49	XM_007722025.1
Pseudogymnoascus destructans hypothetical protein (VC83_02969), partial mRNA	129	129	0.79	3e-32	39.41	XM_024466619.1
Penicillium expansum Frag1/DRAM/Sfk1 (PEX2_051010), partial mRNA	132	132	0.77	2e-33	39.2	XM_016742376.1
Penicillium digitatum Pd1 hypothetical protein mRNA	132	132	0.77	3e-33	39.2	XM_014675514.1
Penicillium arizonense hypothetical protein (PENARI_c019G09689), partial mRNA	126	126	0.76	3e-31	39.09	XM_022634861.1
Fonsecaea monophora hypothetical protein (AYO21_03653), partial mRNA	127	127	0.77	5e-31	39.09	XM_022653627.1
Fonsecaea nubica hypothetical protein (AYO20_07149), partial mRNA	126	126	0.77	1e-30	39.09	XM_022645436.1
Saitoella complicata NRRL Y-17804 uncharacterized protein (SAICODRAFT_59288), partial mRNA	136	136	0.77	5e-35	38.97	XM_019169675.1
Exophiala spinifera hypothetical protein partial mRNA	128	128	0.77	2e-31	38.97	XM_016379292.1
Capronia epimyces CBS 606.96 hypothetical protein partial mRNA	127	127	0.77	2e-31	38.97	XM_007737879.1
Baudoinia panamericana UAMH 10762 uncharacterized protein (BAUCODRAFT_117653), mRNA	132	132	0.81	6e-32	38.94	XM_007683500.1
Bipolaris victoriae FI3 hypothetical protein partial mRNA	126	126	0.77	3e-31	38.78	XM_014705956.1
Bipolaris zeicola 26-R-13 hypothetical protein partial mRNA	126	126	0.77	3e-31	38.78	XM_007710666.1
Westerdykella ornata uncharacterized protein (EI97DRAFT_9963), mRNA	133	133	0.8	2e-32	38.35	XM_033803268.1
Bipolaris sorokiniana ND90Pr uncharacterized protein (COCSADRAFT_227511), mRNA	134	134	0.79	1e-33	38	XM_007704195.1
Xylona heveae TC161 hypothetical protein mRNA	143	143	0.93	1e-36	37.86	XM_018328867.1
Pyrenophora tritici-repentis Pt-1C-BFP conserved hypothetical protein, mRNA	131	131	0.79	5e-32	37.13	XM_001933154.1
Verticillium nonalfalfae uncharacterized protein (D7B24_001021), partial mRNA	141	141	0.94	8e-37	36.63	XM_028635266.1
Leptosphaeria maculans JN3 hypothetical protein (LEMA_P064670.1), partial mRNA	126	126	0.8	1e-30	36.45	XM_003833658.1
Zasmidium cellare ATCC 36951 uncharacterized protein (M409DRAFT_21007), partial mRNA	139	139	0.95	7e-36	36.36	XM_033805656.1
Macroventuria anomochaeta uncharacterized protein (BU25DRAFT_249851), mRNA	129	129	0.77	9e-31	36.22	XM_033701610.1
PREDICTED: Quercus suber protein SFK1-like (LOC112002669), mRNA	129	129	0.95	5e-32	35.68	XM_024034823.1
Armme1 S10.2
cds1196939_1197612 S10.2 Armme1
Description	Max Score	Total Score	Query Cover	E value	Per. ident	Accession
Armillaria ostoyae strain C18/9 genome assembly, chromosome: LG11	132	311	0.97	9e-58	79.76	LR732085.1
Laccaria bicolor S238N-H82 hypothetical protein partial mRNA	241	241	1	8e-80	79.02	XM_001883016.1
Sparassis crispa Ubiquitin-conjugating enzyme E2-16 kDa (SCP_0605020), partial mRNA	233	233	1	2e-74	74.13	XM_027759635.1
Agaricus bisporus var. burnettii JB137-S8 hypothetical protein (AGABI1DRAFT_114991), mRNA	231	231	1	4e-73	74.13	XM_007331503.1
Serpula lacrymans var. lacrymans S7.9 hypothetical protein (SERLADRAFT_471133), mRNA	233	233	1	2e-73	73.43	XM_007319931.1
Fibroporia radiculosa predicted protein partial mRNA	228	228	1	1e-72	73.43	XM_012330422.1
Pleurotus ostreatus uncharacterized protein (PC9H_001900), partial mRNA	227	227	1	2e-72	73.43	XM_036771546.1
Dichomitus squalens LYAD-421 SS1 uncharacterized protein (DICSQDRAFT_140756), mRNA	230	230	1	3e-71	73.43	XM_007370223.1
Gloeophyllum trabeum ATCC 11539 hypothetical protein mRNA	233	233	1	1e-73	73.24	XM_007871867.1
Heterobasidion irregulare TC 32-1 hypothetical protein partial mRNA	228	228	1	2e-74	72.92	XM_009554521.1
Postia placenta MAD-698-R-SB12 hypothetical protein (POSPLADRAFT_1066163), partial mRNA	223	223	1	2e-70	72.03	XM_024482046.1
Phanerochaete carnosa HHB-10118-sp uncharacterized protein (PHACADRAFT_259165), partial mRNA	228	228	1	6e-70	71.33	XM_007397641.1
Coniophora puteana RWD-64-598 SS2 hypothetical protein mRNA	224	224	1	2e-69	71.33	XM_007775845.1
Schizophyllum commune H4-8 uncharacterized protein (SCHCODRAFT_12064), mRNA	217	217	1	7e-68	71.33	XM_003028301.1
Agaricus bisporus var. bisporus H97 hypothetical protein (AGABI2DRAFT_77446), partial mRNA	221	221	1	9e-70	70.55	XM_006456081.1
Mycena indigotica UBIQUITIN-CONJUGAT-2 domain-containing protein (MIND_00600500), partial mRNA	231	231	1	4e-74	70.06	XM_037362762.1
Fomitiporia mediterranea MF3/22 uncharacterized protein (FOMMEDRAFT_144366), mRNA	194	194	1	6e-59	69.93	XM_007262411.1
Cantharellus anzutake ubiquitin-conjugating enzyme/RWD-like protein (EI90DRAFT_2966277), mRNA	200	200	0.95	1e-59	67.88	XM_039055562.1
Punctularia strigosozonata HHB-11173 SS5 hypothetical protein (PUNSTDRAFT_82588), mRNA	204	204	0.99	7e-62	65.1	XM_007380545.1
Cryptococcus neoformans var. grubii H99 ubiquitin-conjugating enzyme 4 (CNAG_01084), mRNA	185	185	1	1e-53	61.81	XM_012193914.1
Cryptococcus amylolentus CBS 6039 hypothetical protein (L202_06901), partial mRNA	187	187	1	4e-56	61.11	XM_019141502.1
Cryptococcus neoformans var. neoformans B-3501A hypothetical protein (CNBD4240) partial mRNA	184	184	1	1e-55	61.11	XM_770602.1
Cryptococcus gattii WM276 Ubiquitin conjugating enzyme partial mRNA	184	184	1	2e-55	61.11	XM_003193544.1
Cryptococcus neoformans var. neoformans JEC21 conserved hypothetical protein (CND02120), mRNA	184	184	1	3e-54	61.11	XM_570451.2
Cutaneotrichosporon oleaginosum uncharacterized protein (CC85DRAFT_281873), mRNA	193	193	1	6e-58	60.84	XM_018421762.1
Tsuchiyaea wingfieldii CBS 7118 ubiquitin-conjugating enzyme 4 (L198_04406), partial mRNA	179	179	1	1e-53	59.18	XM_019176525.1
Apiotrichum porosum hypothetical protein (EHS24_001102), partial mRNA	187	187	1	3e-56	58.74	XM_028616908.1
Kwoniella shandongensis uncharacterized protein (CI109_000029), partial mRNA	185	185	1	2e-55	58.74	XM_032001229.1
Kwoniella mangroviensis CBS 8507 ubiquitin-conjugating enzyme 4 partial mRNA	182	182	1	2e-54	58.74	XM_019146799.1
Tremella mesenterica DSM 1558 uncharacterized protein (TREMEDRAFT_18130), partial mRNA	174	174	0.96	4e-52	58.7	XM_007000367.1
Kwoniella bestiolae CBS 10118 ubiquitin-conjugating enzyme 4 partial mRNA	182	182	1	2e-54	58.04	XM_019192754.1
Kwoniella pini CBS 10737 ubiquitin-conjugating enzyme 4 partial mRNA	182	182	1	4e-54	58.04	XM_019153916.1
Kwoniella dejecticola CBS 10117 ubiquitin-conjugating enzyme 4 partial mRNA	182	182	1	5e-54	58.04	XM_018408792.1
Schistosoma japonicum SJCHGC02746 protein mRNA, partial cds	170	170	1	1e-50	57.34	AY811864.1
Kockovaella imperatae ubiquitin-conjugating enzyme/RWD-like protein (BD324DRAFT_587374), mRNA	182	182	1	1e-52	56.64	XM_022013753.1
PREDICTED: Pollicipes pollicipes ubiquitin-conjugating enzyme E2-24 kDa-like (LOC119090409), mRNA	168	168	1	2e-49	55.24	XM_037213207.1
PREDICTED: Pollicipes pollicipes ubiquitin-conjugating enzyme E2-24 kDa-like (LOC119089416), transcript variant X3, mRNA	168	168	1	4e-49	55.24	XM_037212088.1
PREDICTED: Pollicipes pollicipes ubiquitin-conjugating enzyme E2-24 kDa-like (LOC119089416), transcript variant X2, mRNA	168	168	1	4e-49	55.24	XM_037212087.1
PREDICTED: Pollicipes pollicipes ubiquitin-conjugating enzyme E2-24 kDa-like (LOC119089416), transcript variant X1, mRNA	168	168	1	4e-49	55.24	XM_037212086.1
Esox lucius ubiquitin-conjugating enzyme E2 E1 (LOC105021877), mRNA	167	167	1	2e-48	54.55	NM_001304084.1
Esox lucius clone eluc-evq-517-214 Ubiquitin-conjugating enzyme E2 E1 putative mRNA, complete cds	167	167	1	2e-48	54.55	BT079919.1
Rhodotorula graminis WP1 uncharacterized protein (RHOBADRAFT_35098), partial mRNA	171	171	1	9e-51	54.48	XM_018413255.1
Rhodotorula toruloides NP11 ubiquitin-conjugating enzyme e2-16kda partial mRNA	167	167	1	7e-50	54.48	XM_016414163.1
PREDICTED: Echeneis naucrates ubiquitin-conjugating enzyme E2 E1-like (LOC115044871), transcript variant X2, mRNA	167	167	1	7e-49	53.85	XM_029504171.1
PREDICTED: Larimichthys crocea ubiquitin-conjugating enzyme E2 E1 (LOC104933086), mRNA	166	166	1	1e-48	53.85	XM_027287284.1
PREDICTED: Seriola dumerili ubiquitin-conjugating enzyme E2 E1 (LOC111236900), mRNA	166	166	1	1e-48	53.85	XM_022765801.1
Salmo salar clone ssal-eve-549-287 Ubiquitin-conjugating enzyme E2 E1 putative mRNA, complete cds	166	166	1	2e-48	53.85	BT057192.1
Salmo salar clone ssal-eve-534-384 Ubiquitin-conjugating enzyme E2 E1 putative mRNA, complete cds	166	166	1	2e-48	53.85	BT057585.1
PREDICTED: Salvelinus namaycush ubiquitin-conjugating enzyme E2 E1-like (LOC120048377), mRNA	166	166	1	2e-48	53.85	XM_038994301.1
PREDICTED: Denticeps clupeoides ubiquitin-conjugating enzyme E2 E1 (LOC114789623), transcript variant X5, mRNA	166	166	1	2e-48	53.85	XM_028978798.1
PREDICTED: Denticeps clupeoides ubiquitin-conjugating enzyme E2 E1 (LOC114789623), transcript variant X4, mRNA	166	166	1	2e-48	53.85	XM_028978797.1
PREDICTED: Salmo trutta ubiquitin-conjugating enzyme E2 E1-like (LOC115178098), mRNA	166	166	1	2e-48	53.85	XM_029739136.1
PREDICTED: Trematomus bernacchii ubiquitin-conjugating enzyme E2 E1 (LOC117468494), transcript variant X1, mRNA	166	166	1	2e-48	53.85	XM_034112645.1
PREDICTED: Scophthalmus maximus ubiquitin-conjugating enzyme E2 E1 (LOC118285227), transcript variant X1, mRNA	166	166	1	2e-48	53.85	XM_035608723.1
PREDICTED: Oryzias latipes ubiquitin-conjugating enzyme E2 E1 (LOC101156678), transcript variant X3, mRNA	167	167	1	2e-48	53.85	XM_004078396.4
PREDICTED: Oncorhynchus nerka ubiquitin-conjugating enzyme E2 E1-like (LOC115141124), transcript variant X2, mRNA	166	166	1	2e-48	53.85	XM_029679786.1
PREDICTED: Oncorhynchus nerka ubiquitin-conjugating enzyme E2 E1-like (LOC115104591), mRNA	167	167	1	2e-48	53.85	XM_029625952.1
PREDICTED: Salmo trutta ubiquitin-conjugating enzyme E2 E1 (LOC115176958), mRNA	166	166	1	2e-48	53.85	XM_029737379.1
PREDICTED: Oncorhynchus tshawytscha ubiquitin-conjugating enzyme E2 E1 (LOC112223011), transcript variant X2, mRNA	166	166	1	2e-48	53.85	XM_024385925.1
PREDICTED: Scophthalmus maximus ubiquitin-conjugating enzyme E2 E1 (LOC118285227), transcript variant X3, mRNA	167	167	1	2e-48	53.85	XM_035608725.1
PREDICTED: Austrofundulus limnaeus ubiquitin-conjugating enzyme E2 E1 (LOC106534515), mRNA	167	167	1	2e-48	53.85	XM_014031170.1
PREDICTED: Salmo salar ubiquitin-conjugating enzyme E2 E1-like (LOC106605267), mRNA	166	166	1	3e-48	53.85	XM_014200714.1
PREDICTED: Salvelinus alpinus ubiquitin-conjugating enzyme E2 E1 (LOC111958833), transcript variant X3, mRNA	166	166	1	3e-48	53.85	XM_023980123.1
PREDICTED: Sparus aurata ubiquitin-conjugating enzyme E2 E1-like (LOC115567055), transcript variant X3, mRNA	166	166	1	3e-48	53.85	XM_030393239.1
PREDICTED: Oncorhynchus tshawytscha ubiquitin-conjugating enzyme E2 E1-like (LOC112229904), mRNA	166	166	1	3e-48	53.85	XM_024396042.1
PREDICTED: Echeneis naucrates ubiquitin-conjugating enzyme E2 E1-like (LOC115044871), transcript variant X1, mRNA	166	166	1	3e-48	53.85	XM_029504170.1
PREDICTED: Pungitius pungitius ubiquitin-conjugating enzyme E2 E1-like (LOC119198034), mRNA	167	167	1	3e-48	53.85	XM_037454853.1
PREDICTED: Oncorhynchus nerka ubiquitin-conjugating enzyme E2 E1-like (LOC115141124), transcript variant X1, mRNA	166	166	1	3e-48	53.85	XM_029679785.1
PREDICTED: Gouania willdenowi ubiquitin-conjugating enzyme E2 E1-like (LOC114477629), mRNA	167	167	1	3e-48	53.85	XM_028470058.1
PREDICTED: Oncorhynchus kisutch ubiquitin-conjugating enzyme E2 E1 (LOC109909013), transcript variant X2, mRNA	166	166	1	3e-48	53.85	XM_031790234.1
PREDICTED: Esox lucius ubiquitin-conjugating enzyme E2 E1 (LOC105021877), transcript variant X2, mRNA	166	166	1	3e-48	53.85	XM_010889865.5
PREDICTED: Oryzias latipes ubiquitin-conjugating enzyme E2 E1 (LOC101156678), transcript variant X1, mRNA	167	167	1	3e-48	53.85	XM_004078394.4
PREDICTED: Oreochromis aureus ubiquitin-conjugating enzyme E2 E1 (LOC116311342), transcript variant X2, mRNA	167	167	1	4e-48	53.85	XM_031728436.1
PREDICTED: Anabas testudineus ubiquitin-conjugating enzyme E2 E1-like (LOC113169868), mRNA	167	167	1	4e-48	53.85	XM_026371615.1
PREDICTED: Gymnodraco acuticeps ubiquitin-conjugating enzyme E2 E1 (LOC117543160), transcript variant X1, mRNA	166	166	1	4e-48	53.85	XM_034211254.1
PREDICTED: Anarrhichthys ocellatus ubiquitin-conjugating enzyme E2 E1-like (LOC116394409), mRNA	166	166	1	4e-48	53.85	XM_031867469.1
PREDICTED: Neolamprologus brichardi ubiquitin-conjugating enzyme E2 E1 (LOC102781296), transcript variant X2, mRNA	167	167	1	4e-48	53.85	XM_006801780.2
PREDICTED: Oncorhynchus keta ubiquitin-conjugating enzyme E2 E1-like (LOC118367436), mRNA	166	166	1	4e-48	53.85	XM_035750917.1
PREDICTED: Thalassophryne amazonica ubiquitin-conjugating enzyme E2 E1-like (LOC117514019), transcript variant X2, mRNA	166	166	1	4e-48	53.85	XM_034174300.1
PREDICTED: Seriola lalandi dorsalis ubiquitin-conjugating enzyme E2 E1-like (LOC111644512), mRNA	166	166	1	4e-48	53.85	XM_023393404.1
Stereum hirsutum FP-91666 SS1 hypothetical protein (STEHIDRAFT_170373), partial mRNA	194	194	0.99	2e-56	53.16	XM_007306985.1
PREDICTED: Phasianus colchicus ubiquitin-conjugating enzyme E2 E1 (LOC116227105), transcript variant X4, mRNA	164	164	1	1e-48	53.15	XM_031590225.1
Synthetic construct Homo sapiens ubiquitin-conjugating enzyme E2E 3 (UBC4/5 homolog, yeast) mRNA, partial cds	165	165	1	1e-48	53.15	BT019344.1
Synthetic construct DNA, clone: pF1KB6933, Homo sapiens UBE2E3 gene for ubiquitin-conjugating enzyme E2E 3, without stop codon, in Flexi system	165	165	1	1e-48	53.15	AB528700.1
Homo sapiens ubiquitin-conjugating enzyme E2E 3 (UBC4/5 homolog, yeast) mRNA, complete cds	165	165	1	1e-48	53.15	BT019345.1
PREDICTED: Puma concolor ubiquitin-conjugating enzyme E2 E1 (LOC112849581), transcript variant X1, mRNA	164	164	1	1e-48	53.15	XM_025913246.1
H.sapiens mRNA for ubiquitin conjugating enzyme, UbcH6	164	164	1	1e-48	53.15	X92963.1
PREDICTED: Elephantulus edwardii ubiquitin-conjugating enzyme E2E 1 (UBE2E1), transcript variant X1, mRNA	164	164	1	1e-48	53.15	XM_006883343.1
Synthetic construct Xenopus tropicalis clone IMAGE:5308964 ubiquitin conjugating enzyme E2 E3 (ube2e3) gene, encodes complete protein	165	165	1	1e-48	53.15	MG132745.1
PREDICTED: Egretta garzetta ubiquitin-conjugating enzyme E2 E2 (LOC104126121), mRNA	164	164	1	2e-48	53.15	XM_009638632.2
Sus scrofa ubiquitin conjugating enzyme E2 E2 (UBE2E2), mRNA	164	164	1	2e-48	53.15	NM_001078672.1
PREDICTED: Elephantulus edwardii ubiquitin-conjugating enzyme E2 E2-like (LOC102844158), mRNA	164	164	1	2e-48	53.15	XM_006883342.1
PREDICTED: Echinops telfairi ubiquitin-conjugating enzyme E2 E2 (LOC101638902), mRNA	164	164	1	2e-48	53.15	XM_030887671.1
PREDICTED: Puma concolor ubiquitin-conjugating enzyme E2 E2 (LOC112849310), mRNA	164	164	1	2e-48	53.15	XM_025912909.1
Synthetic construct Homo sapiens clone ccsbBroadEn_02448 UBE2E3 gene, encodes complete protein	166	166	1	2e-48	53.15	KJ893054.1
PREDICTED: Phasianus colchicus ubiquitin-conjugating enzyme E2 E1 (LOC116227105), transcript variant X3, mRNA	164	164	1	3e-48	53.15	XM_031590224.1
Synthetic construct Xenopus tropicalis clone IMAGE:5384233 ubiquitin conjugating enzyme E2 E1 (ube2e1) gene, encodes complete protein	164	164	1	3e-48	53.15	MG133492.1
PREDICTED: Tachyglossus aculeatus ubiquitin conjugating enzyme E2 E1 (UBE2E1), transcript variant X4, mRNA	164	164	1	3e-48	53.15	XM_038740798.1
Xenopus laevis ubiquitin-conjugating enzyme UBE2E3, mRNA (cDNA clone MGC:196256 IMAGE:9041163), complete cds	165	165	1	3e-48	53.15	BC169529.1
Synthetic construct Homo sapiens clone ccsbBroadEn_01737 UBE2E2 gene, encodes complete protein	165	165	1	4e-48	53.15	KJ892343.1
cds1199265_1200067 S10.2 Armme1
Description	Max Score	Total Score	Query Cover	E value	Per. ident	Accession
Fomitopsis palustris Fpcel45a mRNA for endoglucanase, complete cds	224	224	0.96	3e-70	61.26	AB508815.1
Fomitopsis palustris strain FFPRI 0507 endoglucanase mRNA, complete cds	224	224	0.96	5e-70	61.26	MF872580.1
Phanerochaete carnosa HHB-10118-sp glycoside hydrolase family 45 protein (PHACADRAFT_196640), partial mRNA	217	217	0.92	2e-68	60.33	XM_007396846.1
Heterobasidion irregulare TC 32-1 glycoside hydrolase family 45 protein (gh45.1), partial mRNA	176	176	0.73	1e-51	60.27	XM_009550995.1
Dichomitus squalens LYAD-421 SS1 endoglucanase V-like protein (DICSQDRAFT_172397), partial mRNA	223	223	0.92	2e-70	60.11	XM_007368135.1
Phanerochaete chrysosporium egv mRNA for endoglucanase V-like protein, complete cds	225	225	0.98	8e-71	60	AB378504.1
Gloeophyllum trabeum ATCC 11539 endoglucanase V-like protein mRNA	235	235	1	2e-74	59.9	XM_007867111.1
Stereum hirsutum FP-91666 SS1 endoglucanase V-like protein (STEHIDRAFT_97697), partial mRNA	218	218	0.97	5e-68	59.79	XM_007304416.1
Punctularia strigosozonata HHB-11173 SS5 endoglucanase V-like protein (PUNSTDRAFT_120039), mRNA	234	234	0.97	2e-72	59.31	XM_007382807.1
Phanerochaete chrysosporium endoglucanase mRNA, complete cds	174	174	0.78	3e-51	59.24	JF317687.1
Fomitiporia mediterranea MF3/22 endoglucanase V-like protein (FOMMEDRAFT_149906), partial mRNA	219	219	0.94	6e-69	58.82	XM_007261273.1
Trametes versicolor FP-101664 SS1 endoglucanase V-like protein mRNA	218	218	0.96	5e-68	58.42	XM_008040541.1
Coniophora puteana RWD-64-598 SS2 glycoside hydrolase family 45 protein partial mRNA	223	223	0.99	2e-70	56.44	XM_007772338.1
Aspergillus novofumigatus IBT 16806 putative endoglucanase (P174DRAFT_462734), partial mRNA	49.3	49.3	0.19	0.002	55.26	XM_024830164.1
Talaromyces funiculosus strain X33 chromosome 4	48.9	48.9	0.19	0.007	55.26	CP036226.1
Talaromyces rugulosus uncharacterized protein (TRUGW13939_01356), partial mRNA	48.1	48.1	0.19	0.008	55.26	XM_035484557.1
Talaromyces rugulosus strain W13939 chromosome I	47.8	47.8	0.19	0.015	55.26	CP055898.1
Armillaria ostoyae strain C18/9 genome assembly, chromosome: LG7	75.9	214	0.87	3e-14	55.22	LR732081.1
Armillaria ostoyae strain C18/9 genome assembly, chromosome: LG11	138	235	0.99	2e-52	54.14	LR732085.1
Aspergillus lentulus endoglucanase-5 (IFM58399_08270), partial mRNA	48.9	48.9	0.19	0.003	52.63	XM_033562645.1
Aspergillus thermomutatus Endoglucanase-5 (EGL5), partial mRNA	48.9	48.9	0.19	0.004	52.63	XM_026755757.1
Aspergillus fischeri NRRL 181 glycosyl hydrolase family 45 protein (NFIA_028020), partial mRNA	48.1	48.1	0.19	0.005	52.63	XM_001261624.1
Aspergillus fumigatus Af293 endoglucanase, putative (AFUA_7G06740), partial mRNA	48.1	48.1	0.19	0.006	52.63	XM_743744.1
Talaromyces stipitatus ATCC 10500 endoglucanase, putative, mRNA	48.5	48.5	0.19	0.006	52.63	XM_002484164.1
Talaromyces marneffei ATCC 18224 endoglucanase, putative (PMAA_052580), partial mRNA	47.8	47.8	0.19	0.008	52.63	XM_002150023.1
Aspergillus felis strain FM324 chromosome 8	48.5	48.5	0.19	0.01	52.63	CP066510.1
Talaromyces pinophilus strain 1-95 chromosome 4, complete sequence	47.8	47.8	0.19	0.018	52.63	CP017347.1
Penicillium oxalicum strain GZ-2 endoglucanase 3 (egl3) mRNA, complete cds	46.2	46.2	0.19	0.031	52.63	KF233752.1
Talaromyces marneffei isolate 11CN-20-091 chromosome 6, complete sequence	47	47	0.19	0.031	52.63	CP045658.1
Talaromyces marneffei strain TM4 chromosome 5, complete sequence	47	47	0.19	0.031	52.63	CP015872.1
Mycena indigotica Endoglucanase V-like protein (MIND_00328600), partial mRNA	203	203	1	1e-61	52.4	XM_037360141.1
Aureobasidium namibiae CBS 147.97 hypothetical protein partial mRNA	55.1	55.1	0.31	1e-05	50.79	XM_013568610.1
Armillaria ostoyae strain C18/9 genome assembly, chromosome: LG2	213	213	1	5e-60	50.19	LR732076.1
Aspergillus alliaceus RlpA-like double-psi beta-barrel-protein domain-containing protein-containing protein (BDW43DRAFT_313092), partial mRNA	48.1	48.1	0.21	0.003	50	XM_032047508.1
Talaromyces atroroseus hypothetical protein (UA08_06337), partial mRNA	47.4	47.4	0.19	0.017	50	XM_020268649.1
Agaricus bisporus var. bisporus H97 hypothetical protein (AGABI2DRAFT_118805), partial mRNA	166	166	0.99	7e-49	48.22	XM_006461891.1
Agaricus bisporus var. burnettii JB137-S8 hypothetical protein (AGABI1DRAFT_126178), partial mRNA	166	166	0.99	8e-49	48.22	XM_007327576.1
Grosmannia clavigera kw1407 beta-glucanase partial mRNA	45.8	45.8	0.19	0.049	47.37	XM_014317887.1
Phialophora attae hypothetical protein (AB675_5513), partial mRNA	51.2	51.2	0.32	0.0006	43.08	XM_018145729.1
PREDICTED: Lingula anatina endoglucanase (LOC106152317), mRNA	54.7	54.7	0.37	4e-05	41.56	XM_013525843.1
Agaricus bisporus var. bisporus H97 chromosome 6, complete sequence	154	154	1	2e-39	40.4	CP015462.1
Agaricus bisporus strain KMCC00540 chromosome 6	154	154	1	2e-39	40.4	CP039878.1
Agaricus bisporus var. bisporus strain H39 chromosome 6 sequence	107	194	1	6e-23	40.12	CP015475.1
Trichoderma harzianum CBS 226.95 carbohydrate-binding module family 1 protein (M431DRAFT_521975), partial mRNA	47.4	47.4	0.44	0.017	38.2	XM_024920487.1
Fomitopsis palustris Fpcel45a gene for endoglucanase, complete cds	97.4	193	0.94	2e-20	38.01	AB508816.1
Lachnellula hyalina Endoglucanase-5 (egl5), partial mRNA	46.6	46.6	0.44	0.013	37.08	XM_031151746.1
Serpula lacrymans var. lacrymans S7.9 hypothetical protein (SERLADRAFT_415020), mRNA	48.9	48.9	0.62	0.004	35.61	XM_007317493.1
Sparassis crispa predicted protein (SCP_0303870), partial mRNA	47	47	0.62	0.016	35.34	XM_027755780.1
Aureobasidium pullulans EXF-150 uncharacterized protein (M438DRAFT_394499), mRNA	55.1	55.1	0.69	2e-05	35.14	XM_029909166.1
Trametes hirsuta strain 072 chromosome 8, complete sequence	121	121	0.89	6e-28	35.11	CP019381.1
Letharia columbiana uncharacterized protein (HO173_002218), partial mRNA	53.5	53.5	0.6	0.0001	34.35	XM_037304152.1
Diplodia corticola endoglucanase v-like protein (BKCO1_1000595), partial mRNA	55.8	55.8	0.57	7e-06	34.21	XM_020270009.1
Aplosporella prunicola CBS 121167 glycoside hydrolase family 45 protein (K452DRAFT_293416), mRNA	67.8	67.8	0.8	1e-09	34.12	XM_033541563.1
Exophiala dermatitidis NIH/UT8656 hypothetical protein mRNA	57.8	57.8	0.67	6e-06	34.03	XM_009160507.1
Paraphaeosphaeria sporulosa hypothetical protein partial mRNA	56.6	56.6	0.67	1e-05	34.03	XM_018185011.1
Saitoella complicata NRRL Y-17804 uncharacterized protein (SAICODRAFT_51872), partial mRNA	74.7	74.7	0.84	2e-12	33.71	XM_019169100.1
Cladophialophora carrionii CBS 160.54 hypothetical protein partial mRNA	57.8	57.8	0.67	3e-06	33.33	XM_008726366.1
Lasiodiplodia theobromae Endoglucanase v-like protein (LTHEOB_3847), partial mRNA	56.6	56.6	0.76	4e-06	32.92	XM_035512815.1
Aureobasidium namibiae CBS 147.97 hypothetical protein partial mRNA	51.6	51.6	0.6	0.0002	32.79	XM_013568568.1
Saitoella complicata NRRL Y-17804 uncharacterized protein (SAICODRAFT_42275), partial mRNA	62.4	62.4	0.72	2e-08	32.67	XM_019168695.1
Cladophialophora yegresii CBS 114405 hypothetical protein partial mRNA	57.4	57.4	0.67	4e-06	32.64	XM_007758036.1
Letharia lupina uncharacterized protein (HO133_009646), partial mRNA	53.5	53.5	0.6	0.0001	32.31	XM_037300507.1
Talaromyces rugulosus strain W13939 chromosome V	49.3	49.3	0.8	0.005	31.79	CP055902.1
Pseudogymnoascus verrucosus hypothetical protein mRNA	58.2	58.2	0.67	6e-07	31.69	XM_018274774.1
Melampsora larici-populina 98AG31 uncharacterized protein (MELLADRAFT_76883), mRNA	55.5	55.5	0.77	4e-05	31.52	XM_007406079.1
Postia placenta MAD-698-R-SB12 hypothetical protein (POSPLADRAFT_1130776), partial mRNA	50.1	50.1	0.74	0.001	31.01	XM_024483989.1
Talaromyces rugulosus uncharacterized protein (TRUGW13939_09374), partial mRNA	50.1	50.1	0.8	0.0007	30.86	XM_035492496.1
Aureobasidium subglaciale EXF-2481 glycoside hydrolase family 45 protein partial mRNA	51.6	51.6	0.57	7e-05	30.7	XM_013483409.1
Aureobasidium pullulans EXF-150 uncharacterized protein (M438DRAFT_350241), mRNA	52.4	52.4	0.79	0.0003	29.76	XM_029906584.1
Rasamsonia emersonii CBS 393.64 hypothetical protein mRNA	45.8	45.8	0.76	0.02	28.05	XM_013469976.1
cds1200698_1201370 S10.2 Armme1
Description	Max Score	Total Score	Query Cover	E value	Per. ident	Accession
Armillaria ostoyae strain C18/9 genome assembly, chromosome: LG11	185	313	1	2e-75	83.81	LR732085.1
Trametes hirsuta strain 072 chromosome 9, complete sequence	77.4	77.4	0.38	2e-12	52.38	CP019382.1
Coprinopsis cinerea okayama7#130 soluble N-ethylmaleimide-sensitive factor attachment protein receptor (CC1G_06483), partial mRNA	63.9	63.9	0.36	5e-08	47.37	XM_001835028.2
Agaricus bisporus strain KMCC00540 chromosome 12	57.4	57.4	0.33	1e-05	46.38	CP039884.1
Agaricus bisporus var. bisporus strain H39 chromosome 12, complete sequence	57.4	57.4	0.33	1e-05	46.38	CP015481.1
Agaricus bisporus var. bisporus H97 chromosome 12 sequence	56.6	56.6	0.32	2e-05	46.27	CP015468.1
Cryptococcus gattii WM276 SNAP receptor, putative partial mRNA	57	57	0.38	8e-06	42.5	XM_003195720.1
Cryptococcus gattii VGII R265 chromosome 8, complete sequence	48.1	48.1	0.33	0.016	41.43	CP025766.1
Cryptococcus neoformans var. neoformans JEC21 chromosome 9 sequence	48.1	48.1	0.33	0.016	41.43	AE017349.1
Cryptococcus gattii WM276 chromosome H, complete sequence	47.8	47.8	0.33	0.018	41.43	CP000293.1
Cryptococcus neoformans var. neoformans B-3501A hypothetical protein (CNBH3900) partial mRNA	52.4	52.4	0.38	0.0003	40.51	XM_768845.1
Cryptococcus neoformans var. neoformans JEC21 SNAP receptor, putative (CNI04090), mRNA	52	52	0.38	0.0004	40.51	XM_024657893.1
Kwoniella bestiolae CBS 10118 syntaxin 8 partial mRNA	54.3	54.3	0.38	5e-05	40	XM_019194061.1
Jaminaea rosea hypothetical protein (BDZ90DRAFT_229093), mRNA	48.1	48.1	0.37	0.008	39.74	XM_025504909.1
Cryptococcus neoformans var. grubii H99 syntaxin 8 (CNAG_04270), mRNA	51.6	51.6	0.38	0.0008	39.24	XM_012196313.1
Schizophyllum commune H4-8 uncharacterized protein (SCHCODRAFT_61958), partial mRNA	102	102	0.82	8e-23	37.93	XM_003026747.1
Laccaria bicolor S238N-H82 syntaxin-like protein partial mRNA	94.4	94.4	0.86	3e-19	37.3	XM_001889471.1
Apiotrichum porosum hypothetical protein (EHS24_002680), partial mRNA	50.8	50.8	0.38	0.001	36.71	XM_028618410.1
Tremella mesenterica DSM 1558 uncharacterized protein (TREMEDRAFT_66698), partial mRNA	48.1	48.1	0.38	0.009	36.71	XM_007001803.1
Kwoniella shandongensis uncharacterized protein (CI109_004034), partial mRNA	48.1	48.1	0.38	0.01	36.71	XM_032005190.1
Gloeophyllum trabeum ATCC 11539 hypothetical protein partial mRNA	83.2	83.2	0.88	3e-15	36.45	XM_007871865.1
Mycena indigotica t-SNARE coiled-coil-like proteiny domain-containing protein (MIND_00606000), partial mRNA	90.1	90.1	0.88	3e-18	36.27	XM_037362815.1
Dichomitus squalens LYAD-421 SS1 uncharacterized protein (DICSQDRAFT_55183), partial mRNA	90.1	90.1	0.9	4e-18	35.96	XM_007363302.1
Saprochaete ingens uncharacterized protein (SAPINGB_P001890), partial mRNA	47.8	47.8	0.37	0.011	35.9	XM_031996610.1
Mixia osmundae IAM 14324 hypothetical protein mRNA	47	47	0.37	0.023	35.9	XM_014715723.1
Metarhizium brunneum ARSEF 3297 SNARE complex subunit partial mRNA	46.6	46.6	0.35	0.022	35.62	XM_014690294.1
Metarhizium brunneum strain 4556 chromosome 4, complete sequence	47	47	0.35	0.034	35.62	CP058935.1
Metarhizium robertsii ARSEF 23 SNARE complex subunit (Syn8) mRNA	46.2	46.2	0.35	0.039	35.62	XM_007820685.2
Punctularia strigosozonata HHB-11173 SS5 hypothetical protein (PUNSTDRAFT_91765), partial mRNA	78.6	78.6	0.83	2e-13	35.6	XM_007387247.1
Postia placenta MAD-698-R-SB12 hypothetical protein (POSPLADRAFT_1181237), mRNA	105	105	0.98	1e-23	35.45	XM_024488823.1
Pleurotus ostreatus uncharacterized protein (PC9H_001968), partial mRNA	84	84	0.83	8e-16	34.86	XM_036771613.1
Ganoderma boninense G4N6P2 gene for V-SNARE	81.3	81.3	0.9	6e-15	34.83	LR724312.1
Fibroporia radiculosa predicted protein partial mRNA	97.8	97.8	1	5e-21	34.55	XM_012328251.1
Serpula lacrymans var. lacrymans S7.9 hypothetical protein (SERLADRAFT_401104), mRNA	96.7	96.7	0.88	2e-19	34.27	XM_007323234.1
Trametes versicolor FP-101664 SS1 hypothetical protein mRNA	91.7	91.7	1	2e-18	33.63	XM_008043238.1
Sparassis crispa Syntaxin-52 (SCP_0602700), partial mRNA	85.1	85.1	1	4e-16	33.62	XM_027759404.1
Agaricus bisporus var. bisporus H97 hypothetical protein (AGABI2DRAFT_77482), partial mRNA	85.9	85.9	0.88	2e-16	33.33	XM_006456006.1
Agaricus bisporus var. burnettii JB137-S8 hypothetical protein (AGABI1DRAFT_93362), partial mRNA	84.3	84.3	0.88	5e-15	33.33	XM_007331837.1
Stereum hirsutum FP-91666 SS1 hypothetical protein (STEHIDRAFT_148708), mRNA	80.1	80.1	0.83	8e-14	33.33	XM_007307010.1
Fomitiporia mediterranea MF3/22 uncharacterized protein (FOMMEDRAFT_130934), partial mRNA	81.3	81.3	0.88	8e-15	33.17	XM_007261781.1
Heterobasidion irregulare TC 32-1 hypothetical protein mRNA	87	87	0.88	3e-16	32.38	XM_009554598.1
Coniophora puteana RWD-64-598 SS2 hypothetical protein mRNA	69.7	69.7	0.88	2e-10	31.94	XM_007776238.1
Phanerochaete carnosa HHB-10118-sp uncharacterized protein (PHACADRAFT_210994), mRNA	70.5	70.5	1	2e-10	29.87	XM_007397925.1
Cantharellus anzutake uncharacterized protein (EI90DRAFT_2903067), partial mRNA	54.3	54.3	0.81	5e-05	28.16	XM_039054122.1
Puccinia graminis f. sp. tritici CRL 75-36-700-3 hypothetical protein (PGTG_20332), mRNA	47.8	47.8	0.82	0.012	26.64	XM_003338747.2
cds1201591_1203310 S10.2 Armme1
Description	Max Score	Total Score	Query Cover	E value	Per. ident	Accession
Armillaria ostoyae strain C18/9 genome assembly, chromosome: LG11	855	939	0.99	0	84.19	LR732085.1
Pleurotus ostreatus uncharacterized protein (PC9H_009560), partial mRNA	390	390	0.71	6e-125	48.6	XM_036779059.1
Armillaria ostoyae strain C18/9 genome assembly, chromosome: LG5	147	262	0.51	4e-53	47.47	LR732079.1
Mycena indigotica uncharacterized protein (MIND_00220300), partial mRNA	394	394	0.74	1e-126	47.31	XM_037359093.1
Coprinopsis cinerea okayama7#130 hypothetical protein (CC1G_07067), partial mRNA	407	407	0.8	2e-131	46.57	XM_001836368.2
Heterobasidion irregulare TC 32-1 hypothetical protein partial mRNA	369	369	0.72	4e-116	46.3	XM_009546985.1
Agaricus bisporus var. burnettii JB137-S8 hypothetical protein (AGABI1DRAFT_121041), mRNA	372	372	0.72	6e-118	45.83	XM_007330400.1
Agaricus bisporus var. bisporus H97 hypothetical protein (AGABI2DRAFT_183956), mRNA	371	371	0.72	2e-117	45.6	XM_006459162.1
Laccaria bicolor S238N-H82 hypothetical protein partial mRNA	384	384	0.8	7e-123	44.35	XM_001880890.1
Stereum hirsutum FP-91666 SS1 hypothetical protein (STEHIDRAFT_91415), mRNA	367	367	0.8	3e-115	43.11	XM_007300020.1
Lichtheimia ramosa strain KPH11 chromosome 03, complete sequence	131	295	0.7	4e-63	40.96	CP031825.1
Lichtheimia ramosa strain JMRC FSU:6197 genome assembly, scaffold: SCAF1	131	295	0.7	4e-63	40.96	LK023313.1
Agaricus bisporus strain KMCC00540 chromosome 5	210	611	0.72	3e-59	40.92	CP039877.1
Agaricus bisporus var. bisporus H97 chromosome 5, complete sequence	210	611	0.72	3e-59	40.92	CP015461.1
Agaricus bisporus var. bisporus strain H39 chromosome 5, complete sequence	210	611	0.72	3e-59	40.92	CP015474.1
Phycomyces blakesleeanus NRRL 1555(-) hypothetical protein mRNA	305	305	0.72	3e-90	40.14	XM_018429091.1
Lichtheimia ramosa strain KPH11 chromosome 08, complete sequence	147	306	0.77	2e-66	38.96	CP031830.1
Lichtheimia ramosa strain JMRC FSU:6197 genome assembly, scaffold: SCAF3	147	306	0.77	2e-66	38.96	LK023335.1
Laccaria bicolor S238N-H82 hypothetical protein partial mRNA	276	276	0.74	5e-81	37.61	XM_001880889.1
Pleurotus ostreatus mRNA, regulated by blue-light stimulation, clone: MK-2010-30	296	296	0.81	1e-88	37.42	AB551982.1
Pleurotus ostreatus uncharacterized protein (PC9H_009561), partial mRNA	266	266	0.74	8e-78	37.3	XM_036779060.1
Agaricus bisporus var. burnettii JB137-S8 hypothetical protein (AGABI1DRAFT_59499), mRNA	286	286	0.8	2e-84	37.29	XM_007330301.1
Agaricus bisporus var. bisporus H97 hypothetical protein (AGABI2DRAFT_218206), mRNA	284	284	0.8	8e-84	37.29	XM_006459161.1
Coprinopsis cinerea okayama7#130 hypothetical protein (CC1G_07068), partial mRNA	227	227	0.69	1e-63	36.46	XM_001836369.2
Heterobasidion irregulare TC 32-1 hypothetical protein partial mRNA	255	255	0.72	1e-72	36.14	XM_009546986.1
Rhizophagus irregularis DAOM 181602=DAOM 197198 hypothetical protein (GLOIN_2v1590112), mRNA	268	268	0.72	1e-77	35.96	XM_025316703.1
Rhizopus microsporus ATCC 52813 hypothetical protein (RHIMIDRAFT_247918), partial mRNA	286	286	0.81	5e-85	35.54	XM_023610462.1
Aspergillus alliaceus IucC family-domain-containing protein (BDW43DRAFT_303443), partial mRNA	186	186	0.71	4e-48	33.65	XM_032045412.1
Mycena indigotica C2 domain-containing protein (MIND_00220200), partial mRNA	258	258	0.8	2e-74	33.33	XM_037359092.1
Mucor circinelloides f. circinelloides strain Mucho SideA gene, complete cds	140	288	0.73	8e-61	33.22	KJ999702.1
Stereum hirsutum FP-91666 SS1 hypothetical protein (STEHIDRAFT_91418), mRNA	218	218	0.72	2e-58	33.12	XM_007300021.1
Aspergillus novofumigatus IBT 16806 uncharacterized protein (P174DRAFT_510732), partial mRNA	159	159	0.68	3e-38	32.45	XM_024831712.1
Aspergillus tanneri siderophore (ATNIH1004_007448), partial mRNA	158	158	0.62	1e-38	31.91	XM_033572072.1
Aspergillus niger contig An05c0050, genomic contig	90.9	174	0.69	4e-33	31.9	AM270105.1
Aspergillus terreus NIH2624 predicted protein (ATEG_09295) partial mRNA	143	143	0.65	8e-33	31.62	XM_001217916.1
Dissoconium aciculare CBS 342.82 uncharacterized protein (K489DRAFT_314894), partial mRNA	134	134	0.56	2e-30	31.38	XM_033601052.1
Aspergillus niger CBS 513.88 hypothetical protein, mRNA	185	185	0.71	2e-47	31.37	XM_001390712.2
Aspergillus welwitschiae IucC family-domain-containing protein (BDQ94DRAFT_184091), partial mRNA	181	181	0.71	5e-46	31.37	XM_026774556.1
Aspergillus flavus strain CA14 chromosome 3	80.5	152	0.61	1e-26	31.25	CP061806.1
Aspergillus flavus strain A9 chromosome 3	80.5	152	0.61	1e-26	31.25	CP051037.1
Aspergillus parasiticus strain NRRL 2999 chromosome 3	80.5	152	0.61	1e-26	31.25	CP051029.1
Aspergillus flavus strain NRRL 3357 chromosome 3	80.5	152	0.61	1e-26	31.25	CP044620.1
Aspergillus flavus NRRL3357 chromosome 3	80.5	152	0.61	1e-26	31.25	CP059868.1
Aspergillus flavus strain VCG4 chromosome 3	80.5	152	0.61	1e-26	31.25	CP051053.1
Aspergillus flavus strain AF13 chromosome 3	80.5	152	0.61	1e-26	31.25	CP059860.1
Aspergillus flavus strain Tox4 chromosome 3	80.5	152	0.61	1e-26	31.25	CP051045.1
Aspergillus flavus strain Afla-Guard chromosome 3	80.5	152	0.61	1e-26	31.25	CP051069.1
Aspergillus flavus strain K54A chromosome 3	80.1	152	0.61	1e-26	31.25	CP051085.1
Aspergillus flavus strain A1 chromosome 3	80.1	152	0.61	1e-26	31.25	CP051061.1
Aspergillus flavus strain VCG1 chromosome 3	80.1	152	0.61	1e-26	31.25	CP051093.1
Aspergillus flavus strain AF36 chromosome 3	80.1	152	0.61	1e-26	31.25	CP051021.1
Aspergillus flavus strain SU-16 chromosome 3	80.1	152	0.61	1e-26	31.25	CP047251.1
Aspergillus flavus strain K49 chromosome 3	80.1	152	0.61	1e-26	31.25	CP051077.1
Aspergillus oryzae RIB40 DNA, SC023	80.1	152	0.61	1e-26	31.25	AP007157.1
Aspergillus sojae strain SMF134 chromosome 3	79.7	294	0.61	9e-26	31.25	CP035528.1
Pseudocercospora fijiensis CIRAD86 uncharacterized protein (MYCFIDRAFT_162844), mRNA	182	182	0.74	7e-47	31.04	XM_007926421.1
Fonticula alba hypothetical protein mRNA	160	160	0.69	6e-38	30.95	XM_009499650.1
Aspergillus vadensis CBS 113365 hypothetical protein (BO88DRAFT_368042), mRNA	183	183	0.73	2e-46	30.91	XM_025704096.1
Aspergillus eucalypticola CBS 122712 uncharacterized protein (BO83DRAFT_339624), partial mRNA	177	177	0.73	7e-45	30.91	XM_025528552.1
Zymoseptoria tritici IPO323 uncharacterized protein (MYCGRDRAFT_23189), partial mRNA	118	118	0.51	2e-25	30.58	XM_003857413.1
Penicillium chrysogenum Wisconsin 54-1255 hypothetical protein (Pc13g11520) mRNA, complete cds	179	179	0.71	9e-46	30.57	XM_002559523.1
Aspergillus glaucus CBS 516.65 hypothetical protein (ASPGLDRAFT_67965), partial mRNA	165	165	0.7	2e-40	30.31	XM_022549209.1
Zymoseptoria tritici ST99CH_3D7 genome assembly, chromosome: 1	131	131	0.57	6e-28	30.18	LT853692.1
Zymoseptoria tritici ST99CH_1E4 genome assembly, chromosome: ZT1E4_chr_1	129	129	0.57	3e-27	29.88	LT854253.1
Zymoseptoria tritici ST99CH_1A5 genome assembly, chromosome: 1	129	129	0.57	5e-27	29.88	LT882676.1
Zymoseptoria tritici ST99CH_3D1 genome assembly, chromosome: ZT3D1_chr_1	129	129	0.57	5e-27	29.88	LT854273.1
Cercospora beticola hypothetical protein (CB0940_03830), partial mRNA	141	141	0.69	1e-32	29.83	XM_023596533.1
Aspergillus piperis CBS 112811 hypothetical protein (BO85DRAFT_471749), partial mRNA	172	172	0.71	2e-42	29.8	XM_025662501.1
Arthroderma uncinatum uncharacterized protein (GIQ15_06133), partial mRNA	164	164	0.65	4e-40	29.33	XM_033553550.1
Aspergillus nomius NRRL 13137 uncharacterized protein (ANOM_008953), partial mRNA	148	148	0.7	2e-34	29.19	XM_015554209.1
Aspergillus steynii IBT 23096 uncharacterized protein (P170DRAFT_364958), partial mRNA	175	175	0.72	9e-45	29.18	XM_024844676.1
Aspergillus novofumigatus IBT 16806 uncharacterized protein (P174DRAFT_444983), mRNA	149	149	0.68	4e-34	28.97	XM_024828224.1
Fusarium graminearum PH-1 hypothetical protein partial mRNA	145	145	0.68	7e-34	28.94	XM_011327711.1
Aspergillus tubingensis IucC family-domain-containing protein (AtWU_03415), partial mRNA	167	167	0.71	1e-40	28.86	XM_035498527.1
Aspergillus thermomutatus hypothetical protein (CDV56_108768), partial mRNA	156	156	0.68	5e-37	28.85	XM_026762387.1
Aspergillus pseudonomius IucC family-domain-containing protein (BDV37DRAFT_295393), partial mRNA	149	149	0.7	1e-34	28.78	XM_032089869.1
Aspergillus mulundensis hypothetical protein (DSM5745_07500), partial mRNA	130	233	0.73	8e-28	28.75	XM_026749516.1
Aspergillus tubingensis IucC family-domain-containing protein (AtWU_03005), partial mRNA	153	153	0.71	2e-36	28.74	XM_035498118.1
Penicillium roqueforti uncharacterized protein (LCP9604111_143), partial mRNA	152	152	0.7	5e-36	28.5	XM_039068458.1
Aspergillus niger CBS 513.88 hypothetical protein, mRNA	144	144	0.71	2e-33	28.44	XM_001401884.2
Aspergillus lacticoffeatus CBS 101883 hypothetical protein (BO96DRAFT_443477), partial mRNA	144	144	0.71	5e-33	28.44	XM_025601684.1
Penicillium chrysogenum Wisconsin 54-1255 complete genome, contig Pc00c13	130	130	0.57	1e-27	28.29	AM920428.1
Aspergillus bombycis hypothetical protein (ABOM_004343), partial mRNA	159	159	0.75	4e-38	27.87	XM_022531473.1
Aspergillus costaricaensis CBS 115574 hypothetical protein (BO79DRAFT_217461), partial mRNA	159	159	0.71	1e-37	27.84	XM_025683366.1
Aspergillus pseudotamarii IucC family-domain-containing protein (BDV38DRAFT_277513), partial mRNA	157	157	0.73	1e-37	27.82	XM_032058508.1
Aspergillus caelatus IucC family-domain-containing protein (BDV27DRAFT_167169), partial mRNA	155	155	0.73	8e-37	27.8	XM_032074407.1
Aspergillus fischeri NRRL 181 conserved hypothetical protein (NFIA_061730), partial mRNA	143	143	0.62	9e-34	27.56	XM_001262908.1
Talaromyces rugulosus uncharacterized protein (TRUGW13939_01406), partial mRNA	141	141	0.68	6e-32	27.47	XM_035484606.1
Aspergillus fischeri NRRL 181 uncharacterized protein (NFIA_061740), partial mRNA	125	125	0.7	1e-27	27.45	XM_001262909.1
Aspergillus costaricaensis CBS 115574 hypothetical protein (BO79DRAFT_188558), partial mRNA	128	128	0.66	4e-27	27.43	XM_025680603.1
Staphylococcus cohnii strain FDAARGOS_538 chromosome, complete genome	129	129	0.7	5e-27	27.36	CP033735.1
Staphylococcus cohnii isolate Staphylococcus cohnii ATCC 29974 genome assembly, chromosome: I	129	129	0.7	5e-27	27.36	LT963440.1
Aspergillus lentulus putative protein KIAA1109 (IFM58399_01347), partial mRNA	133	133	0.68	8e-29	26.75	XM_033555780.1
Aspergillus steynii IBT 23096 uncharacterized protein (P170DRAFT_366652), partial mRNA	125	125	0.68	1e-26	26.55	XM_024844766.1
Aspergillus piperis CBS 112811 hypothetical protein (BO85DRAFT_439125), partial mRNA	127	127	0.7	7e-27	26.53	XM_025658697.1
Cercospora beticola hypothetical protein (CB0940_06892), partial mRNA	140	140	0.7	2e-31	26.51	XM_023599633.1
Metarhizium robertsii ARSEF 23 Aerobactin siderophore biosynthesis, IucA/IucC mRNA	130	130	0.68	8e-28	26.21	XM_007819030.2
Aspergillus welwitschiae hypothetical protein (BDQ94DRAFT_177097), mRNA	123	123	0.71	2e-25	25.59	XM_026772820.1
Metarhizium brunneum ARSEF 3297 Aerobactin siderophore biosynthesis, IucA/IucC partial mRNA	128	128	0.68	4e-27	25.36	XM_014687487.1
Acaromyces ingoldii hypothetical protein (FA10DRAFT_293453), partial mRNA	122	122	0.76	3e-25	24.84	XM_025524425.1
cds1203551_1205163 S10.2 Armme1
Description	Max Score	Total Score	Query Cover	E value	Per. ident	Accession
Armillaria ostoyae strain C18/9 genome assembly, chromosome: LG11	213	789	0.57	1e-55	95.19	LR732085.1
Schizophyllum commune H4-8 uncharacterized protein (SCHCODRAFT_258981), mRNA	278	278	0.44	3e-82	60.27	XM_003026031.1
Postia placenta MAD-698-R-SB12 hypothetical protein (POSPLADRAFT_1142414), partial mRNA	254	254	0.44	6e-77	57.48	XM_024485421.1
Heterobasidion irregulare strain TC 32-1 clone FGHH201-A05, complete sequence	140	243	0.35	2e-31	57.27	AC277528.1
Ganoderma boninense I1RJM9 gene for Protein kinase domain-containing protein	251	251	0.44	3e-75	57.21	LR725265.1
Dichomitus squalens LYAD-421 SS1 WH1-domain-containing protein (DICSQDRAFT_25777), partial mRNA	253	253	0.44	3e-77	56.74	XM_007363371.1
Coprinopsis cinerea okayama7#130 hypothetical protein (CC1G_06473), partial mRNA	254	254	0.44	4e-74	55.61	XM_001835018.2
Gloeophyllum trabeum ATCC 11539 WH1-domain-containing protein partial mRNA	254	254	0.44	4e-78	55.3	XM_007872033.1
Trametes versicolor FP-101664 SS1 WH1-domain-containing protein partial mRNA	252	252	0.44	3e-77	54.38	XM_008043200.1
Heterobasidion irregulare TC 32-1 hypothetical protein partial mRNA	239	239	0.44	5e-72	53.95	XM_009554316.1
Laccaria bicolor S238N-H82 actin regulatory protein partial mRNA	248	248	0.44	9e-73	53.46	XM_001879532.1
Lentinula edodes DNA, scaffold43 of G408PP-4 genome sequence data, partial sequence, strain: KRCF1097PP-1	119	119	0.19	5e-27	53.04	LC002234.1
Lentinula edodes DNA, scaffold43 of G408PP-4 genome sequence data, partial sequence, strain: KRCF1101PP-10	119	119	0.19	7e-27	53.04	LC002235.1
Sparassis crispa hypothetical protein (SCP_0603430), partial mRNA	242	242	0.44	8e-70	52.8	XM_027759476.1
Stereum hirsutum FP-91666 SS1 hypothetical protein (STEHIDRAFT_159372), partial mRNA	246	303	0.59	1e-71	52.23	XM_007306844.1
Phanerochaete carnosa HHB-10118-sp uncharacterized protein (PHACADRAFT_147657), partial mRNA	253	253	0.51	7e-76	50.6	XM_007397903.1
Punctularia strigosozonata HHB-11173 SS5 WH1-domain-containing protein (PUNSTDRAFT_89387), partial mRNA	242	242	0.44	7e-72	50.47	XM_007385455.1
Pleurotus ostreatus Wiskott-Aldrich syndrome protein 1 (WSP1), partial mRNA	207	207	0.39	4e-57	50.26	XM_036771658.1
Fomitiporia mediterranea MF3/22 WH1-domain-containing protein (FOMMEDRAFT_144346), partial mRNA	219	219	0.44	2e-60	50.23	XM_007262375.1
Mycena indigotica uncharacterized protein (MIND_00601300), partial mRNA	255	314	0.66	5e-76	49.2	XM_037362770.1
Agaricus bisporus var. bisporus strain H39 chromosome 12, complete sequence	149	241	0.36	4e-34	48.91	CP015481.1
Agaricus bisporus clone FWBA37-C20, complete sequence	147	239	0.36	2e-33	48.91	AC253760.1
Agaricus bisporus var. bisporus H97 chromosome 12 sequence	147	239	0.36	2e-33	48.91	CP015468.1
Agaricus bisporus strain KMCC00540 chromosome 12	147	239	0.36	2e-33	48.91	CP039884.1
Agaricus bisporus var. bisporus H97 hypothetical protein (AGABI2DRAFT_153764), partial mRNA	228	228	0.44	9e-65	48.85	XM_006455985.1
Agaricus bisporus var. burnettii JB137-S8 hypothetical protein (AGABI1DRAFT_101672), partial mRNA	228	228	0.44	1e-64	48.85	XM_007331822.1
Trametes hirsuta strain 072 chromosome 9, complete sequence	224	224	0.44	1e-59	46.61	CP019382.1
Jaminaea rosea WH1-domain-containing protein (BDZ90DRAFT_244922), partial mRNA	182	182	0.44	5e-48	46.36	XM_025507480.1
Coniophora puteana RWD-64-598 SS2 hypothetical protein mRNA	199	199	0.44	3e-53	46.26	XM_007775763.1
Sporisorium reilianum f. sp. reilianum strain SRS1_H2-8 genome assembly, chromosome: X	174	174	0.44	9e-43	45.33	LT795063.1
Sporisorium reilianum SRZ2 chromosome 10 complete DNA sequence	174	174	0.44	1e-42	45.33	FQ311431.1
Cantharellus anzutake uncharacterized protein (EI90DRAFT_2998089), mRNA	197	197	0.44	1e-53	45.07	XM_039056251.1
Tilletiaria anomala UBC 951 WH1-domain-containing protein partial mRNA	188	188	0.44	2e-50	45.07	XM_013385617.1
Ustilago maydis 521 hypothetical protein (UMAG_03687), partial mRNA	182	182	0.44	9e-48	44.86	XM_011391860.1
Kalmanozyma brasiliensis GHG001 hypothetical protein partial mRNA	174	174	0.44	1e-45	44.86	XM_016436758.1
Pseudozyma hubeiensis SY62 hypothetical protein partial mRNA	175	175	0.44	2e-45	44.86	XM_012334052.1
Ustilago bromivora strain UB2112 genome assembly, chromosome: XIV	174	174	0.44	1e-42	44.86	LT558130.1
Sporisorium graminicola uncharacterized protein (EX895_001127), partial mRNA	174	174	0.44	6e-45	44.39	XM_029881727.1
Sporisorium scitamineum strain SscI8 genome assembly, scaffold: SPSC_scaffold_36	171	171	0.44	2e-41	44.39	LK056684.1
Sporisorium scitamineum strain SSC39 chromosome 15, complete sequence	171	171	0.44	2e-41	44.39	CP010927.1
Moesziomyces antarcticus actin regulatory protein partial mRNA	177	177	0.41	1e-45	44.06	XM_014800184.1
Melanopsichium pennsylvanicum 4 genomic scaffold, scaffold SCAFFOLD241	172	172	0.44	4e-42	43.93	HG529735.1
Anthracocystis flocculosa PF-1 hypothetical protein partial mRNA	174	174	0.44	4e-46	43.72	XM_007878763.1
Kwoniella bestiolae CBS 10118 wiskott-Aldrich syndrome protein partial mRNA	179	179	0.44	5e-47	43.52	XM_019193050.1
Anthracocystis panici-leucophaei strain SPL10 chromosome 7	168	168	0.4	1e-40	42.64	CP060305.1
Kwoniella pini CBS 10737 wiskott-Aldrich syndrome protein partial mRNA	181	181	0.44	9e-48	42.6	XM_019155149.1
Kwoniella dejecticola CBS 10117 wiskott-Aldrich syndrome protein partial mRNA	181	181	0.44	1e-47	42.6	XM_018409022.1
Cryptococcus amylolentus CBS 6039 hypothetical protein (L202_04538), partial mRNA	181	181	0.44	3e-47	42.41	XM_019138643.1
Kwoniella shandongensis uncharacterized protein (CI109_004450), partial mRNA	169	169	0.44	1e-43	42.33	XM_032005597.1
Tremella mesenterica DSM 1558 uncharacterized protein (TREMEDRAFT_72246), partial mRNA	171	171	0.44	8e-44	42.01	XM_007006886.1
Tsuchiyaea wingfieldii CBS 7118 wiskott-Aldrich syndrome protein (L198_07846), partial mRNA	172	172	0.44	3e-44	41.96	XM_019179827.1
Puccinia graminis f. sp. tritici CRL 75-36-700-3 hypothetical protein (PGTG_00959), mRNA	174	174	0.44	2e-44	41.95	XM_003319999.2
Puccinia graminis f. sp. tritici CRL 75-36-700-3 hypothetical protein (PGTG_19652), mRNA	174	174	0.44	9e-44	41.95	XM_003337970.2
Kwoniella mangroviensis CBS 8507 wiskott-Aldrich syndrome protein partial mRNA	176	176	0.44	1e-45	41.89	XM_019143722.1
Cryptococcus gattii WM276 Actin assembly factor, putative partial mRNA	173	173	0.44	1e-44	41.82	XM_003194443.1
Cryptococcus neoformans var. neoformans B-3501A hypothetical protein (CNBE5050) partial mRNA	171	171	0.44	9e-44	41.82	XM_770139.1
Filobasidiella neoformans Wiskott-Aldrich syndrome protein (WSP1) mRNA, complete cds	171	171	0.44	1e-43	41.82	HQ399545.1
Cryptococcus neoformans var. neoformans JEC21 hypothetical protein (CNE05050), mRNA	171	171	0.44	7e-42	41.82	XM_571034.2
Cutaneotrichosporon oleaginosum PH domain-like protein (CC85DRAFT_294450), partial mRNA	176	176	0.44	3e-48	41.59	XM_018424900.1
Acaromyces ingoldii hypothetical protein (FA10DRAFT_266709), mRNA	164	164	0.44	1e-40	41.26	XM_025521609.1
Tilletiopsis washingtonensis hypothetical protein (FA09DRAFT_359968), partial mRNA	159	159	0.42	5e-39	41.23	XM_025745181.1
Cryptococcus neoformans var. grubii H99 wiskott-Aldrich syndrome protein (CNAG_02029), mRNA	170	170	0.44	4e-42	41.18	XM_012194483.1
Mixia osmundae IAM 14324 hypothetical protein mRNA	168	168	0.43	3e-42	41.01	XM_014715922.1
Melampsora larici-populina 98AG31 uncharacterized protein (MELLADRAFT_78219), partial mRNA	169	169	0.44	1e-42	40.93	XM_007411685.1
Pseudomicrostroma glucosiphilum hypothetical protein (BCV69DRAFT_286476), partial mRNA	168	168	0.44	2e-42	40.61	XM_025493523.1
Meira miltonrushii PH domain-like protein (FA14DRAFT_119365), partial mRNA	154	154	0.44	1e-39	40.27	XM_025496346.1
Ceraceosorus guamensis hypothetical protein (IE81DRAFT_320770), mRNA	176	176	0.44	3e-44	40.26	XM_025513131.1
Rhodotorula toruloides NP11 actin regulatory protein partial mRNA	168	168	0.44	7e-43	39.73	XM_016417699.1
Kockovaella imperatae hypothetical protein (BD324DRAFT_376200), mRNA	166	166	0.44	2e-41	39.29	XM_022012622.1
Apiotrichum porosum Wiskott-Aldrich syndrome protein 1 (WSP1), partial mRNA	157	157	0.44	1e-40	38.5	XM_028624687.1
Pneumocystis carinii B80 hypothetical protein (T552_00391), mRNA	151	151	0.44	1e-35	35.81	XM_018369006.1
Pneumocystis murina B123 hypothetical protein (PNEG_00465), mRNA	152	152	0.44	7e-36	35.35	XM_007874156.1
Lobosporangium transversale hypothetical protein (BCR41DRAFT_376692), partial mRNA	145	145	0.43	3e-34	34.23	XM_022027061.1
Rhizophagus irregularis DAOM 181602=DAOM 197198 hypothetical protein (GLOIN_2v1663794), mRNA	144	144	0.44	3e-33	34.22	XM_025319938.1
[Candida] duobushaemulonis uncharacterized protein (CXQ87_002453), partial mRNA	131	131	0.42	8e-29	33.64	XM_025480965.1
[Candida] auris uncharacterized protein (CJI97_000564), partial mRNA	130	130	0.42	3e-28	33.64	XM_029032634.1
Lobosporangium transversale hypothetical protein (BCR41DRAFT_426279), mRNA	133	133	0.44	2e-29	33.33	XM_022030713.1
[Candida] auris strain CA-AM1 chromosome II	132	132	0.43	2e-28	33.33	CP061160.1
[Candida] auris isolate B13463 chromosome 3	132	132	0.43	2e-28	33.33	CP050654.1
[Candida] auris isolate B12043 chromosome 3	132	132	0.43	2e-28	33.33	CP050668.1
[Candida] auris strain B11245 chromosome 2	132	132	0.43	2e-28	33.33	CP043443.1
[Candida] auris isolate A1 chromosome II	132	132	0.43	2e-28	33.33	CP041136.1
[Candida] pseudohaemulonii hypothetical protein (C7M61_003092), partial mRNA	130	130	0.42	2e-28	33.33	XM_024858447.1
Yarrowia lipolytica strain H222 (CLIB 80) chromosome B	130	130	0.43	6e-28	33.18	CP028443.1
Yarrowia lipolytica strain IBT 446 chromosome B	130	130	0.43	6e-28	33.18	CP028455.1
Yarrowia lipolytica WSH-Z06 complete genome, chromosome YALIOB	130	130	0.43	6e-28	33.18	HG934060.1
Yarrowia lipolytica strain W29 (CLIB89) chromosome B	130	130	0.43	6e-28	33.18	CP028449.1
Yarrowia lipolytica strain CLIB89(W29) chromosome 1B, complete sequence	130	130	0.43	6e-28	33.18	CP017554.1
Yarrowia lipolytica CLIB122 chromosome B complete sequence	130	130	0.43	6e-28	33.18	CR382128.1
Yarrowia lipolytica strain DSM 3286 chromosome C	130	130	0.43	6e-28	33.18	CP061014.1
Yarrowia lipolytica CLIB122 YALI0B22110p partial mRNA	130	130	0.43	3e-28	33.02	XM_501207.2
[Candida] auris isolate B11809 chromosome 3	129	129	0.43	2e-27	32.88	CP050661.1
[Candida] auris strain B11220 chromosome 3	129	129	0.43	2e-27	32.88	CP043533.1
Saprochaete ingens uncharacterized protein (SAPINGB_P005270), partial mRNA	130	130	0.43	4e-28	32.73	XM_031999984.1
Spathaspora passalidarum NRRL Y-27907 hypothetical protein (SPAPADRAFT_70049), mRNA	130	130	0.43	4e-28	32.55	XM_007373298.1
[Candida] haemulonis hypothetical protein (CXQ85_001413), partial mRNA	126	126	0.42	6e-27	32.24	XM_025485127.1
Saitoella complicata NRRL Y-17804 WH1-domain-containing protein (SAICODRAFT_4370), partial mRNA	149	149	0.44	4e-35	31.86	XM_019168748.1
Clavispora lusitaniae strain P2 chromosome 2	125	125	0.44	2e-26	30.91	CP039551.1
Clavispora lusitaniae strain P1 chromosome 2	125	125	0.44	2e-26	30.91	CP038485.1
Suhomyces tanzawaensis NRRL Y-17324 WH1-domain-containing protein (CANTADRAFT_46530), partial mRNA	125	125	0.43	1e-26	29.63	XM_020209351.1
cds1205833_1207565 S10.2 Armme1
Description	Max Score	Total Score	Query Cover	E value	Per. ident	Accession
Armillaria ostoyae strain C18/9 genome assembly, chromosome: LG11	435	634	0.97	2e-133	64.5	LR732085.1
Gloeophyllum trabeum ATCC 11539 FAD/NAD P-binding domain-containing protein mRNA	333	333	0.92	4e-105	44.44	XM_007870421.1
Heterobasidion irregulare TC 32-1 hypothetical protein partial mRNA	362	362	0.96	7e-116	43.84	XM_009549080.1
Pleurotus ostreatus uncharacterized protein (PC9H_007186), partial mRNA	351	351	0.96	1e-113	43.76	XM_036776721.1
Sparassis crispa FAD-dependent monooxygenase OpS4 (SCP_0801170), partial mRNA	355	355	0.94	3e-115	43.09	XM_027760711.1
Gloeophyllum trabeum ATCC 11539 FAD/NAD P-binding domain-containing protein partial mRNA	365	365	0.96	2e-119	42.96	XM_007866045.1
Sparassis crispa FAD-dependent monooxygenase OpS4 (SCP_0801200), partial mRNA	359	359	0.94	5e-117	42.96	XM_027760714.1
Aspergillus steynii IBT 23096 salicylate hydroxylase (P170DRAFT_443325), partial mRNA	267	267	0.83	2e-81	42.58	XM_024850537.1
Fibroporia radiculosa predicted protein partial mRNA	357	357	0.95	1e-108	42.34	XM_012324203.1
Postia placenta MAD-698-R-SB12 hypothetical protein (POSPLADRAFT_1141222), partial mRNA	357	357	0.95	4e-116	42.32	XM_024485275.1
Serpula lacrymans var. lacrymans S7.9 hypothetical protein (SERLADRAFT_466663), mRNA	360	360	0.98	1e-115	42.29	XM_007317950.1
Phanerochaete carnosa HHB-10118-sp uncharacterized protein (PHACADRAFT_250403), mRNA	354	354	0.98	1e-111	42.28	XM_007392218.1
Laccaria bicolor S238N-H82 hypothetical protein partial mRNA	345	345	0.94	1e-111	42.2	XM_001884318.1
Dichomitus squalens LYAD-421 SS1 FAD/NAD(P)-binding domain-containing protein (DICSQDRAFT_113156), mRNA	338	338	0.89	1e-107	42.09	XM_007370831.1
Punctularia strigosozonata HHB-11173 SS5 FAD/NAD(P)-binding domain-containing protein (PUNSTDRAFT_92859), mRNA	350	350	0.98	1e-112	41.93	XM_007388230.1
Ganoderma boninense Q01446 gene for Maackiain detoxification	274	274	0.74	7e-85	41.81	LR725421.1
Coniophora puteana RWD-64-598 SS2 FAD/NAD(P)-binding domain-containing protein mRNA	348	348	0.99	1e-110	41.76	XM_007768376.1
Laccaria bicolor S238N-H82 hypothetical protein partial mRNA	336	336	0.95	8e-108	41.71	XM_001881635.1
Aspergillus ibericus CBS 121593 salicylate hydroxylase (BO80DRAFT_481753), partial mRNA	271	271	0.88	2e-82	41.19	XM_025723384.1
Aspergillus sclerotioniger CBS 115572 salicylate hydroxylase (BO94DRAFT_461477), partial mRNA	271	271	0.88	7e-83	41.07	XM_025607927.1
Aspergillus costaricaensis CBS 115574 salicylate hydroxylase (BO79DRAFT_220796), partial mRNA	268	268	0.83	6e-82	41.05	XM_025683498.1
Aspergillus welwitschiae FAD/NAD(P)-binding domain-containing protein (BDQ94DRAFT_167399), partial mRNA	266	266	0.83	2e-81	41.05	XM_026770801.1
Aspergillus niger CBS 513.88 salicylate hydroxylase partial mRNA	266	266	0.83	1e-80	41.05	XM_001394280.2
Aspergillus nidulans FGSC A4 hypothetical protein (AN1881.2), partial mRNA	265	265	0.83	8e-81	40.93	XM_654393.1
Gloeophyllum trabeum ATCC 11539 FAD/NAD P-binding domain-containing protein partial mRNA	340	340	0.93	1e-109	40.9	XM_007871899.1
Aspergillus tubingensis salicylate hydroxylase (AtWU_06605), partial mRNA	266	266	0.83	7e-81	40.77	XM_035501714.1
Fomitiporia mediterranea MF3/22 FAD/NAD-binding domain-containing protein (FOMMEDRAFT_140532), partial mRNA	328	328	0.95	1e-104	40.76	XM_007266223.1
Aspergillus tanneri uncharacterized protein (ATNIH1004_008501), partial mRNA	262	262	0.9	1e-79	40.31	XM_033573109.1
Mycena indigotica FAD/NAD-P-binding domain-containing protein (MIND_01173800), partial mRNA	335	335	0.94	5e-107	40.27	XM_037368255.1
Aspergillus neoniger CBS 115656 FAD/NAD(P)-binding domain-containing protein (BO87DRAFT_302000), partial mRNA	271	271	0.87	4e-83	40.26	XM_025619185.1
Pleurotus ostreatus uncharacterized protein (PC9H_011585), partial mRNA	349	349	0.95	7e-113	40.18	XM_036781068.1
Aspergillus pseudotamarii salicylate hydroxylase (BDV38DRAFT_271230), partial mRNA	268	268	0.88	9e-82	40.15	XM_032057277.1
Aspergillus caelatus FAD/NAD(P)-binding domain-containing protein (BDV27DRAFT_37749), mRNA	264	264	0.86	1e-78	40.11	XM_032076481.1
Talaromyces rugulosus uncharacterized protein (TRUGW13939_05895), partial mRNA	268	268	0.91	1e-81	40.05	XM_035489053.1
Fibroporia radiculosa predicted protein partial mRNA	338	338	0.95	1e-108	40	XM_012329966.1
Aspergillus lacticoffeatus CBS 101883 FAD/NAD(P)-binding domain-containing protein (BO96DRAFT_337329), partial mRNA	268	268	0.87	5e-82	40	XM_025594414.1
Aspergillus mulundensis Uncharacterized protein (DSM5745_04753), partial mRNA	273	273	0.89	2e-83	39.95	XM_026746769.1
Aspergillus homomorphus CBS 101889 salicylate hydroxylase (BO97DRAFT_410716), partial mRNA	254	254	0.83	3e-76	39.84	XM_025696146.1
Trametes versicolor FP-101664 SS1 FAD/NAD-P-binding domain-containing protein mRNA	355	355	0.98	2e-112	39.64	XM_008046400.1
Aspergillus alliaceus salicylate hydroxylase (BDW43DRAFT_299100), partial mRNA	256	256	0.88	6e-77	39.33	XM_032044673.1
Fomitiporia mediterranea MF3/22 FAD/NAD-binding domain-containing protein (FOMMEDRAFT_159898), partial mRNA	310	310	0.93	1e-97	39.26	XM_007269626.1
Aspergillus nomius NRRL 13137 putative salicylate hydroxylase (ANOM_008062), partial mRNA	262	262	0.9	6e-77	39.2	XM_015553318.1
Penicillium roqueforti uncharacterized protein (LCP9604111_5717), partial mRNA	255	255	0.89	7e-77	39.09	XM_039073558.1
Cladophialophora immunda hypothetical protein partial mRNA	261	261	0.83	2e-78	39.07	XM_016390431.1
Venustampulla echinocandica Uncharacterized protein (BP5553_09583), partial mRNA	254	254	0.86	3e-76	39.06	XM_032018206.1
Cladophialophora immunda hypothetical protein partial mRNA	255	255	0.88	5e-76	38.99	XM_016389801.1
Aspergillus bombycis salicylate hydroxylase (ABOM_000905), partial mRNA	261	261	0.91	7e-79	38.94	XM_022528035.1
Aspergillus eucalypticola CBS 122712 salicylate hydroxylase (BO83DRAFT_353103), partial mRNA	280	280	0.96	3e-85	38.86	XM_025529024.1
Aspergillus vadensis CBS 113365 FAD/NAD(P)-binding domain-containing protein (BO88DRAFT_343506), partial mRNA	270	270	0.92	2e-82	38.82	XM_025703188.1
Cladophialophora bantiana CBS 173.52 hypothetical protein partial mRNA	258	258	0.83	6e-78	38.8	XM_016761695.1
Mytilinidion resinicola salicylate hydroxylase (BDZ99DRAFT_456465), partial mRNA	268	268	0.88	2e-80	38.79	XM_033718478.1
Stereum hirsutum FP-91666 SS1 FAD/NAD-P-binding domain-containing protein (STEHIDRAFT_67718), partial mRNA	311	311	0.96	1e-97	38.77	XM_007309940.1
Aspergillus piperis CBS 112811 FAD/NAD(P)-binding domain-containing protein (BO85DRAFT_300632), mRNA	269	269	0.93	9e-81	38.73	XM_025655341.1
Fomitiporia mediterranea MF3/22 FAD/NAD-binding domain-containing protein (FOMMEDRAFT_23628), mRNA	284	284	0.87	7e-85	38.64	XM_007271146.1
Heterobasidion irregulare TC 32-1 hypothetical protein partial mRNA	310	310	0.96	3e-96	38.61	XM_009552917.1
Penicillium arizonense hypothetical protein (PENARI_c025G03859), partial mRNA	256	256	0.9	4e-77	38.58	XM_022635796.1
Fonsecaea pedrosoi CBS 271.37 hypothetical protein partial mRNA	257	257	0.83	2e-77	38.52	XM_013433959.1
Fonsecaea erecta hypothetical protein (AYL99_11481), partial mRNA	256	256	0.92	2e-76	38.37	XM_018842987.1
Fonsecaea monophora hypothetical protein (AYO21_05791), partial mRNA	254	254	0.83	2e-76	38.25	XM_022655758.1
Cladophialophora bantiana CBS 173.52 hypothetical protein partial mRNA	255	255	0.94	3e-76	38.21	XM_016762536.1
Schizophyllum commune H4-8 uncharacterized protein (SCHCODRAFT_68144), partial mRNA	276	276	0.91	1e-83	38.2	XM_003032284.1
Postia placenta MAD-698-R-SB12 hypothetical protein (POSPLADRAFT_1144845), partial mRNA	307	307	0.96	1e-96	38.19	XM_024485735.1
Fomitiporia mediterranea MF3/22 FAD/NAD-binding domain-containing protein (FOMMEDRAFT_92996), partial mRNA	273	273	0.95	5e-83	37.98	XM_007269860.1
Fonsecaea erecta hypothetical protein (AYL99_10130), partial mRNA	256	256	0.96	1e-76	37.93	XM_018841636.1
Coniosporium apollinis CBS 100218 hypothetical protein partial mRNA	261	261	0.86	6e-79	37.89	XM_007785937.1
Cladophialophora psammophila CBS 110553 hypothetical protein partial mRNA	256	256	0.96	8e-77	37.79	XM_007746539.1
Pseudogymnoascus verrucosus hypothetical protein mRNA	254	254	0.87	3e-76	37.53	XM_018274493.1
Capronia coronata CBS 617.96 salicylate hydroxylase partial mRNA	259	259	0.93	3e-78	37.53	XM_007727169.1
Penicillium expansum Monooxygenase, FAD-binding (PEX2_058280), partial mRNA	261	261	0.94	1e-78	37.53	XM_016743102.1
Scedosporium apiospermum 9,9'-di-cis-zeta-carotene desaturase (SAPIO_CDS0604), partial mRNA	265	265	0.94	4e-80	37.29	XM_016783342.1
Coprinopsis cinerea okayama7#130 salicylate 1-monooxygenase (CC1G_06018), partial mRNA	264	264	0.9	7e-79	37.23	XM_001829757.2
Trematosphaeria pertusa FAD/NAD(P)-binding domain-containing protein (BU26DRAFT_475252), partial mRNA	256	256	0.87	3e-76	37.15	XM_033825526.1
Cladophialophora immunda hypothetical protein partial mRNA	258	258	0.96	2e-77	37.07	XM_016396445.1
Aureobasidium subglaciale EXF-2481 hypothetical protein partial mRNA	259	259	0.88	9e-78	37.06	XM_013485142.1
Fonsecaea pedrosoi CBS 271.37 hypothetical protein partial mRNA	256	256	0.96	2e-76	37.01	XM_013431521.1
Colletotrichum aenigma FAD-dependent monooxygenase OpS4 (OpS4-5), partial mRNA	266	266	0.93	4e-80	36.88	XM_037329150.1
Apiotrichum porosum hypothetical protein (EHS24_007835), partial mRNA	257	257	0.92	5e-77	36.7	XM_028623177.1
Trichoderma virens Gv29-8 hypothetical protein partial mRNA	268	268	0.94	3e-81	36.66	XM_014097055.1
Colletotrichum siamense FAD-dependent monooxygenase OpS4 (OpS4-5), partial mRNA	264	264	0.93	3e-79	36.64	XM_036646809.1
Colletotrichum fructicola uncharacterized protein (CGMCC3_g14245), partial mRNA	264	264	0.93	3e-79	36.64	XM_032024107.1
Trichoderma harzianum CBS 226.95 hypothetical protein (M431DRAFT_556160), partial mRNA	271	271	0.96	5e-82	36.51	XM_024921438.1
Pseudogymnoascus verrucosus hypothetical protein mRNA	276	276	0.95	4e-84	36.3	XM_018272177.1
Fomitiporia mediterranea MF3/22 FAD/NAD-binding domain-containing protein (FOMMEDRAFT_112201), partial mRNA	279	279	0.96	3e-84	36.18	XM_007269369.1
Rasamsonia emersonii CBS 393.64 hypothetical protein mRNA	267	267	0.95	9e-81	36.11	XM_013473365.1
Phialocephala scopiformis FAD/NAD(P)-binding domain-containing protein mRNA	270	270	0.96	1e-80	35.97	XM_018213751.1
Colletotrichum scovillei FAD binding domain-containing protein (HER10_EVM0003545), partial mRNA	261	261	0.93	6e-78	35.87	XM_035473218.1
Penicillium chrysogenum Wisconsin 54-1255 hypothetical protein (Pc22g17670) mRNA, complete cds	255	255	0.93	3e-76	35.8	XM_002565631.1
Fusarium vanettenii 77-13-4 uncharacterized protein (NECHADRAFT_82406), partial mRNA	268	268	0.93	2e-81	35.68	XM_003040432.1
Aspergillus thermomutatus hypothetical protein (CDV56_102071), partial mRNA	256	256	0.94	2e-76	35.55	XM_026755690.1
Aspergillus terreus NIH2624 conserved hypothetical protein (ATEG_06711) partial mRNA	257	257	0.96	5e-77	35.17	XM_001215889.1
Grosmannia clavigera kw1407 salicylate hydroxylase partial mRNA	258	258	0.97	2e-77	35.01	XM_014316328.1
Fusarium fujikuroi IMI 58289 related to salicylate hydroxylase (FFUJ_06709), partial mRNA	255	255	0.93	3e-76	35	XM_023576878.1
Venustampulla echinocandica Uncharacterized protein (BP5553_07064), partial mRNA	260	260	0.96	2e-77	34.95	XM_032015687.1
Colletotrichum orchidophilum FAD binding domain-containing protein (CORC01_05019), partial mRNA	258	258	0.96	7e-77	34.79	XM_022616666.1
Fusarium proliferatum ET1 related to salicylate hydroxylase (FPRO_07239), partial mRNA	256	256	0.93	9e-77	34.76	XM_031218592.1
Fusarium oxysporum NRRL 32931 salicylate hydroxylase (FOYG_07460), partial mRNA	259	259	0.98	1e-77	34.09	XM_031183081.1
Fusarium odoratissimum NRRL 54006 salicylate hydroxylase (FOIG_14876), partial mRNA	257	257	0.98	5e-77	34.09	XM_031216168.1
Fusarium tjaetaba salicylate hydroxylase (FTJAE_5479), partial mRNA	255	255	0.94	2e-76	33.96	XM_037351990.1
Fusarium oxysporum f. sp. lycopersici 4287 salicylate hydroxylase partial mRNA	259	259	0.98	1e-77	33.86	XM_018382763.1
Fusarium graminearum PH-1 hypothetical protein partial mRNA	258	258	0.95	1e-77	33.33	XM_011324919.1

## Sheet: Armnab1 S9.2 and S10.2
Armnab1 S9.2
cds798542_800721 S9.2 Armnab1
Description	Max Score	Total Score	Query Cover	E value	Per. ident	Accession
Armillaria ostoyae strain C18/9 genome assembly, chromosome: LG5	329	1232	1	0	96.32	LR732079.1
Pleurotus ostreatus mRNA, regulated by blue-light stimulation, clone: MK-2010-02	187	187	0.18	1e-52	72.57	AB551954.1
Clitopilus hobsonii strain QYL-10 chromosome 11	400	1096	0.94	2e-118	62.01	CP068007.1
Pleurotus ostreatus mRNA, regulated by blue-light stimulation, clone: MK-2010-30	730	730	0.96	0	59.37	AB551982.1
Pleurotus ostreatus uncharacterized protein (PC9H_009561), partial mRNA	676	676	0.9	0	58.45	XM_036779060.1
Agaricus bisporus strain KMCC00540 chromosome 5	394	1025	0.96	4e-175	57.44	CP039877.1
Agaricus bisporus var. bisporus H97 chromosome 5, complete sequence	394	1025	0.96	4e-175	57.44	CP015461.1
Agaricus bisporus var. bisporus strain H39 chromosome 5, complete sequence	394	1025	0.96	4e-175	57.44	CP015474.1
Mycena indigotica C2 domain-containing protein (MIND_00220200), partial mRNA	676	676	0.95	0	57.1	XM_037359092.1
Agaricus bisporus var. burnettii JB137-S8 hypothetical protein (AGABI1DRAFT_59499), mRNA	692	692	0.96	0	56.95	XM_007330301.1
Agaricus bisporus var. bisporus H97 hypothetical protein (AGABI2DRAFT_218206), mRNA	689	689	0.96	0	56.95	XM_006459161.1
Mucor circinelloides f. circinelloides strain Mucho SideA gene, complete cds	177	425	0.96	2e-95	52.56	KJ999702.1
Laccaria bicolor S238N-H82 hypothetical protein partial mRNA	640	640	0.95	0	52.43	XM_001880889.1
Heterobasidion irregulare TC 32-1 hypothetical protein partial mRNA	618	618	0.97	0	50.4	XM_009546986.1
Coprinopsis cinerea okayama7#130 hypothetical protein (CC1G_07068), partial mRNA	487	487	0.86	4e-163	48.46	XM_001836369.2
Mycena indigotica uncharacterized protein (MIND_00220300), partial mRNA	518	518	0.95	1e-173	44.03	XM_037359093.1
Stereum hirsutum FP-91666 SS1 hypothetical protein (STEHIDRAFT_91418), mRNA	496	496	0.96	5e-163	44.02	XM_007300021.1
Lichtheimia ramosa strain KPH11 chromosome 08, complete sequence	175	393	0.96	5e-92	43.92	CP031830.1
Lichtheimia ramosa strain JMRC FSU:6197 genome assembly, scaffold: SCAF3	175	393	0.96	5e-92	43.92	LK023335.1
Lichtheimia ramosa strain KPH11 chromosome 03, complete sequence	186	426	0.96	2e-82	43.65	CP031825.1
Lichtheimia ramosa strain JMRC FSU:6197 genome assembly, scaffold: SCAF1	186	426	0.96	2e-82	43.65	LK023313.1
Agaricus bisporus var. burnettii JB137-S8 hypothetical protein (AGABI1DRAFT_121041), mRNA	513	513	0.96	2e-171	43.09	XM_007330400.1
Pleurotus ostreatus uncharacterized protein (PC9H_009560), partial mRNA	504	504	0.96	3e-168	43.04	XM_036779059.1
Agaricus bisporus var. bisporus H97 hypothetical protein (AGABI2DRAFT_183956), mRNA	510	510	0.96	3e-170	42.93	XM_006459162.1
Phycomyces blakesleeanus NRRL 1555(-) hypothetical protein mRNA	462	462	0.96	3e-149	41.2	XM_018429091.1
Heterobasidion irregulare TC 32-1 hypothetical protein partial mRNA	483	483	0.98	6e-159	41.04	XM_009546985.1
Coprinopsis cinerea okayama7#130 hypothetical protein (CC1G_07067), partial mRNA	453	453	0.96	2e-148	39.8	XM_001836368.2
Laccaria bicolor S238N-H82 hypothetical protein partial mRNA	471	471	0.96	2e-155	39.48	XM_001880890.1
Stereum hirsutum FP-91666 SS1 hypothetical protein (STEHIDRAFT_91415), mRNA	460	460	0.96	2e-150	39.45	XM_007300020.1
Rhizopus microsporus ATCC 52813 hypothetical protein (RHIMIDRAFT_247918), partial mRNA	432	432	0.96	4e-140	38.23	XM_023610462.1
Aspergillus niger contig An05c0050, genomic contig	108	189	0.66	2e-37	36.57	AM270105.1
Rhizophagus irregularis DAOM 181602=DAOM 197198 hypothetical protein (GLOIN_2v1590112), mRNA	362	362	0.96	9e-113	35.9	XM_025316703.1
Aspergillus luchuensis RIB2601 DNA, chromosome 8, nearly complete sequence	100	179	0.65	1e-34	35.62	AP024441.1
Aspergillus luchuensis IFO 4308 DNA, chromosome 8, nearly complete sequence	100	179	0.65	1e-34	35.62	AP024432.1
Armillaria ostoyae strain C18/9 genome assembly, chromosome: LG11	305	305	0.92	7e-86	35.62	LR732085.1
Chaetomium globosum CBS 148.51 hypothetical protein (CHGG_05341) partial mRNA	171	171	0.51	4e-43	34.64	XM_001221435.1
Aspergillus alliaceus IucC family-domain-containing protein (BDW43DRAFT_303443), partial mRNA	184	184	0.66	1e-46	33.8	XM_032045412.1
Penicillium roqueforti uncharacterized protein (LCP9604111_143), partial mRNA	188	188	0.66	3e-48	33.64	XM_039068458.1
Aspergillus bombycis hypothetical protein (ABOM_004343), partial mRNA	196	196	0.66	1e-50	33.41	XM_022531473.1
Aspergillus tanneri siderophore (ATNIH1004_007448), partial mRNA	174	174	0.61	5e-44	33.33	XM_033572072.1
Aspergillus glaucus CBS 516.65 hypothetical protein (ASPGLDRAFT_67965), partial mRNA	184	184	0.72	1e-46	33.26	XM_022549209.1
Pseudocercospora fijiensis CIRAD86 uncharacterized protein (MYCFIDRAFT_162844), mRNA	202	202	0.69	3e-53	33.26	XM_007926421.1
Fonticula alba hypothetical protein mRNA	196	196	0.68	6e-50	32.84	XM_009499650.1
Aspergillus nomius NRRL 13137 uncharacterized protein (ANOM_008953), partial mRNA	191	191	0.66	5e-49	32.8	XM_015554209.1
Aspergillus welwitschiae IucC family-domain-containing protein (BDQ94DRAFT_184091), partial mRNA	192	192	0.66	2e-49	32.25	XM_026774556.1
Aspergillus terreus NIH2624 predicted protein (ATEG_09295) partial mRNA	156	156	0.62	7e-37	32.25	XM_001217916.1
Zymoseptoria tritici IPO323 uncharacterized protein (MYCGRDRAFT_23189), partial mRNA	139	139	0.53	1e-32	32.24	XM_003857413.1
Aspergillus pseudonomius IucC family-domain-containing protein (BDV37DRAFT_295393), partial mRNA	188	188	0.66	6e-48	32.2	XM_032089869.1
Aspergillus chevalieri M1 DNA, chromosome 3, nearly complete sequence	176	176	0.65	4e-42	32.15	AP024418.1
Aspergillus niger CBS 513.88 hypothetical protein, mRNA	192	192	0.66	4e-49	32.09	XM_001390712.2
Aspergillus eucalypticola CBS 122712 uncharacterized protein (BO83DRAFT_339624), partial mRNA	188	188	0.66	6e-48	32.04	XM_025528552.1
Aspergillus chevalieri M1 DNA, chromosome 4, nearly complete sequence	176	176	0.66	6e-42	32.02	AP024419.1
Zymoseptoria tritici ST99CH_3D7 genome assembly, chromosome: 1	143	171	0.64	4e-32	31.81	LT853692.1
Aspergillus pseudotamarii IucC family-domain-containing protein (BDV38DRAFT_277513), partial mRNA	196	196	0.66	4e-51	31.75	XM_032058508.1
Aspergillus steynii IBT 23096 uncharacterized protein (P170DRAFT_364958), partial mRNA	174	174	0.66	9e-44	31.63	XM_024844676.1
Aspergillus vadensis CBS 113365 hypothetical protein (BO88DRAFT_368042), mRNA	182	182	0.66	2e-45	31.42	XM_025704096.1
Zymoseptoria tritici ST99CH_1E4 genome assembly, chromosome: ZT1E4_chr_1	142	171	0.65	4e-32	31.27	LT854253.1
Zymoseptoria tritici ST99CH_3D1 genome assembly, chromosome: ZT3D1_chr_1	142	171	0.65	5e-32	31.27	LT854273.1
Zymoseptoria tritici ST99CH_1A5 genome assembly, chromosome: 1	142	171	0.65	5e-32	31.27	LT882676.1
Aspergillus tubingensis IucC family-domain-containing protein (AtWU_03415), partial mRNA	175	175	0.66	6e-43	30.99	XM_035498527.1
Aspergillus piperis CBS 112811 hypothetical protein (BO85DRAFT_471749), partial mRNA	173	173	0.66	3e-42	30.99	XM_025662501.1
Aspergillus caelatus IucC family-domain-containing protein (BDV27DRAFT_167169), partial mRNA	182	182	0.68	1e-45	30.94	XM_032074407.1
Aspergillus novofumigatus IBT 16806 uncharacterized protein (P174DRAFT_510732), partial mRNA	162	162	0.75	1e-38	30.72	XM_024831712.1
Aspergillus tubingensis IucC family-domain-containing protein (AtWU_03005), partial mRNA	166	166	0.66	1e-40	30.66	XM_035498118.1
Aspergillus fischeri NRRL 181 conserved hypothetical protein (NFIA_061730), partial mRNA	141	141	0.58	2e-32	30.1	XM_001262908.1
Aspergillus niger CBS 513.88 hypothetical protein, mRNA	167	167	0.83	1e-40	30.02	XM_001401884.2
Aspergillus lacticoffeatus CBS 101883 hypothetical protein (BO96DRAFT_443477), partial mRNA	167	167	0.83	4e-40	30.02	XM_025601684.1
Aspergillus piperis CBS 112811 hypothetical protein (BO85DRAFT_439125), partial mRNA	134	134	0.6	4e-29	29.87	XM_025658697.1
Acaromyces ingoldii hypothetical protein (FA10DRAFT_293453), partial mRNA	149	149	0.67	7e-34	29.77	XM_025524425.1
Aspergillus japonicus CBS 114.51 hypothetical protein (BO86DRAFT_400852), partial mRNA	129	129	0.53	2e-27	29.66	XM_025673733.1
Aspergillus costaricaensis CBS 115574 hypothetical protein (BO79DRAFT_188558), partial mRNA	130	130	0.6	1e-27	29.44	XM_025680603.1
Arthroderma uncinatum uncharacterized protein (GIQ15_06133), partial mRNA	162	162	0.61	5e-39	29.37	XM_033553550.1
Aspergillus uvarum CBS 121591 hypothetical protein (BO82DRAFT_434831), partial mRNA	130	130	0.53	1e-27	29.34	XM_025640972.1
Aspergillus brunneoviolaceus CBS 621.78 hypothetical protein (BO95DRAFT_469061), partial mRNA	124	124	0.51	8e-26	29.24	XM_025589412.1
Aspergillus fischeri NRRL 181 uncharacterized protein (NFIA_061740), partial mRNA	146	146	0.61	2e-34	29.23	XM_001262909.1
Penicillium chrysogenum Wisconsin 54-1255 hypothetical protein (Pc13g11520) mRNA, complete cds	187	187	0.83	7e-48	29.12	XM_002559523.1
Aspergillus costaricaensis CBS 115574 hypothetical protein (BO79DRAFT_217461), partial mRNA	162	162	0.66	3e-38	29.08	XM_025683366.1
Aspergillus thermomutatus hypothetical protein (CDV56_108768), partial mRNA	147	147	0.65	2e-33	29.04	XM_026762387.1
Fusarium graminearum PH-1 hypothetical protein partial mRNA	137	137	0.64	2e-30	28.71	XM_011327711.1
Aspergillus aculeatus ATCC 16872 uncharacterized protein (ASPACDRAFT_43192), partial mRNA	122	122	0.51	6e-25	28.65	XM_020201213.1
Cercospora beticola hypothetical protein (CB0940_06892), partial mRNA	161	161	0.72	2e-38	28.33	XM_023599633.1
Aspergillus felis strain FM324 chromosome 2	136	169	0.65	9e-32	28.16	CP066504.1
Aspergillus welwitschiae hypothetical protein (BDQ94DRAFT_177097), mRNA	142	142	0.83	2e-31	28.12	XM_026772820.1
Aquicella siphonis strain SGT-108 genome assembly, chromosome: 1	122	122	0.65	2e-24	28.12	LR699119.1
Dissoconium aciculare CBS 342.82 uncharacterized protein (K489DRAFT_314894), partial mRNA	120	120	0.6	2e-25	28.06	XM_033601052.1
Penicillium chrysogenum Wisconsin 54-1255 complete genome, contig Pc00c13	142	174	0.63	3e-33	28.01	AM920428.1
Aspergillus novofumigatus IBT 16806 uncharacterized protein (P174DRAFT_444983), mRNA	140	140	0.65	5e-31	28	XM_024828224.1
Metarhizium robertsii ARSEF 23 Aerobactin siderophore biosynthesis, IucA/IucC mRNA	140	140	0.64	1e-30	27.95	XM_007819030.2
Aspergillus pseudotamarii uncharacterized protein (BDV38DRAFT_282740), partial mRNA	115	115	0.59	1e-23	27.94	XM_032059862.1
Aspergillus flavus strain VCG1 chromosome 6	137	137	0.61	2e-29	27.93	CP051096.1
Aspergillus flavus strain K49 chromosome 6	137	137	0.61	2e-29	27.93	CP051080.1
Aspergillus flavus strain AF36 chromosome 6	137	137	0.61	2e-29	27.93	CP051024.1
Aspergillus flavus strain A1 chromosome 6	137	137	0.61	2e-29	27.93	CP051064.1
Aspergillus flavus strain Afla-Guard chromosome 8	137	137	0.61	2e-29	27.93	CP051074.1
Aspergillus mulundensis hypothetical protein (DSM5745_07500), partial mRNA	137	267	0.73	2e-29	27.03	XM_026749516.1
Talaromyces rugulosus uncharacterized protein (TRUGW13939_01406), partial mRNA	139	139	0.65	8e-31	26.95	XM_035484606.1
Metarhizium brunneum ARSEF 3297 Aerobactin siderophore biosynthesis, IucA/IucC partial mRNA	138	138	0.66	8e-30	26.85	XM_014687487.1
Cercospora beticola hypothetical protein (CB0940_03830), partial mRNA	130	130	0.69	2e-28	26	XM_023596533.1
Talaromyces rugulosus strain W13939 chromosome I	111	142	0.62	1e-23	25.56	CP055898.1
Aspergillus lentulus putative protein KIAA1109 (IFM58399_01347), partial mRNA	137	137	0.74	2e-29	25.15	XM_033555780.1
cds801001_802621 S9.2 Armnab1
Description	Max Score	Total Score	Query Cover	E value	Per. ident	Accession
Trametes hirsuta strain 072 chromosome 7, complete sequence	170	217	0.39	3e-46	66.98	CP019380.1
Armillaria ostoyae strain C18/9 genome assembly, chromosome: LG5	640	640	1	0	66.73	LR732079.1
Postia placenta MAD-698-R-SB12 hypothetical protein (POSPLADRAFT_1152296), partial mRNA	190	190	0.25	1e-54	62.31	XM_024486644.1
Laccaria bicolor S238N-H82 hypothetical protein partial mRNA	213	213	0.35	2e-59	58.99	XM_001880888.1
Gloeophyllum trabeum ATCC 11539 hypothetical protein partial mRNA	185	185	0.27	2e-52	58.27	XM_007870492.1
Heterobasidion irregulare TC 32-1 hypothetical protein partial mRNA	179	179	0.25	2e-50	58.14	XM_009546988.1
Phanerochaete carnosa HHB-10118-sp uncharacterized protein (PHACADRAFT_252455), mRNA	170	170	0.24	1e-46	56.64	XM_007393520.1
Agaricus bisporus var. burnettii JB137-S8 hypothetical protein (AGABI1DRAFT_59498), partial mRNA	221	221	0.37	4e-65	56.38	XM_007330300.1
Trametes versicolor FP-101664 SS1 hypothetical protein partial mRNA	192	192	0.34	3e-55	55.11	XM_008041408.1
Ganoderma boninense Q9UW87 gene for MRP-like transporter	196	196	0.33	1e-51	54.97	LR724670.1
Punctularia strigosozonata HHB-11173 SS5 hypothetical protein (PUNSTDRAFT_77696), partial mRNA	194	194	0.33	9e-56	53.22	XM_007388990.1
Stereum hirsutum FP-91666 SS1 hypothetical protein (STEHIDRAFT_73193), mRNA	195	195	0.33	5e-51	52.63	XM_007299403.1
Mycena indigotica C2 domain-containing protein (MIND_00220100), partial mRNA	194	194	0.34	3e-51	52.25	XM_037359091.1
Agaricus bisporus var. bisporus H97 hypothetical protein (AGABI2DRAFT_218205), mRNA	223	223	0.45	1e-62	49.78	XM_006459160.1
Sparassis crispa Oligomycin resistance ATP-dependent permease YOR1 (SCP_1301680), partial mRNA	192	192	0.39	1e-48	49.02	XM_027763465.1
Schizophyllum commune H4-8 uncharacterized protein (SCHCODRAFT_66849), partial mRNA	209	209	0.5	2e-60	45.86	XM_003033916.1
Fomitiporia mediterranea MF3/22 uncharacterized protein (FOMMEDRAFT_77011), partial mRNA	163	163	0.34	6e-44	44.19	XM_007263292.1
Agaricus bisporus var. bisporus strain H39 chromosome 5, complete sequence	202	202	0.45	5e-52	43.68	CP015474.1
Agaricus bisporus var. bisporus H97 chromosome 5, complete sequence	202	202	0.45	5e-52	43.68	CP015461.1
Agaricus bisporus strain KMCC00540 chromosome 5	202	202	0.45	5e-52	43.68	CP039877.1
Tilletiaria anomala UBC 951 hypothetical protein mRNA	126	126	0.25	1e-26	42.95	XM_013384521.1
Dichomitus squalens LYAD-421 SS1 uncharacterized protein (DICSQDRAFT_178204), partial mRNA	196	196	0.49	2e-51	42.7	XM_007362291.1
Tilletiopsis washingtonensis hypothetical protein (FA09DRAFT_339285), partial mRNA	127	127	0.24	5e-27	41.78	XM_025744195.1
Saitoella complicata NRRL Y-17804 uncharacterized protein (SAICODRAFT_62759), partial mRNA	101	101	0.24	1e-21	41.6	XM_019169940.1
Coniophora puteana RWD-64-598 SS2 hypothetical protein mRNA	134	134	0.28	3e-29	41.52	XM_007769767.1
Mycena indigotica Calcineurin temperature suppressor Cts1 (MIND_00708300), partial mRNA	121	121	0.26	4e-25	41.18	XM_037363786.1
Fibroporia radiculosa predicted protein partial mRNA	207	207	0.48	2e-56	40.47	XM_012325304.1
Rhodotorula graminis WP1 uncharacterized protein (RHOBADRAFT_27679), partial mRNA	111	111	0.25	9e-25	40	XM_018412799.1
Wallemia mellicola CBS 633.66 hypothetical protein partial mRNA	113	113	0.25	1e-22	39.86	XM_006958724.1
Coniophora puteana RWD-64-598 SS2 hypothetical protein mRNA	172	172	0.48	3e-42	39.86	XM_007767799.1
Rhizophagus irregularis DAOM 181602=DAOM 197198 hypothetical protein (GLOIN_2v1586150), mRNA	113	113	0.27	7e-23	39.29	XM_025316520.1
Wallemia ichthyophaga EXF-994 Ingression protein fic1 partial mRNA	113	113	0.25	2e-22	38.93	XM_009267583.1
Capronia epimyces CBS 606.96 hypothetical protein partial mRNA	102	102	0.26	1e-18	38.69	XM_007731990.1
Eremomyces bilateralis CBS 781.70 uncharacterized protein (P152DRAFT_364841), partial mRNA	97.4	97.4	0.26	2e-18	38.69	XM_033675412.1
Postia placenta MAD-698-R-SB12 hypothetical protein (POSPLADRAFT_1048533), partial mRNA	118	118	0.25	5e-24	38.36	XM_024479541.1
Chaetomium globosum CBS 148.51 hypothetical protein (CHGG_06945) partial mRNA	105	105	0.32	1e-19	38.24	XM_001224600.1
Fonsecaea erecta hypothetical protein (AYL99_01593), partial mRNA	102	102	0.26	1e-18	37.96	XM_018833109.1
Pyricularia pennisetigena uncharacterized protein (PpBr36_07985), partial mRNA	100	100	0.26	4e-18	37.96	XM_029895118.1
Pyricularia oryzae 70-15 uncharacterized protein (MGG_01150), mRNA	100	100	0.26	4e-18	37.96	XM_003717725.1
Sporisorium reilianum f. sp. reilianum strain SRS1_H2-8 genome assembly, chromosome: XXIII	121	121	0.25	1e-24	37.91	LT795076.1
Sporisorium reilianum SRZ2 chromosome 23 complete DNA sequence	120	120	0.25	2e-24	37.91	FQ311445.1
Agaricus bisporus var. burnettii JB137-S8 hypothetical protein (AGABI1DRAFT_113426), mRNA	117	117	0.26	8e-24	37.74	XM_007329370.1
Agaricus bisporus var. bisporus H97 hypothetical protein (AGABI2DRAFT_191927), mRNA	117	117	0.26	8e-24	37.74	XM_006460100.1
Coprinopsis cinerea okayama7#130 hypothetical protein (CC1G_07069), partial mRNA	241	241	0.87	5e-69	37.68	XM_001836370.2
Melampsora larici-populina 98AG31 uncharacterized protein (MELLADRAFT_71212), mRNA	115	115	0.26	2e-24	37.66	XM_007407307.1
Cantharellus anzutake uncharacterized protein (EI90DRAFT_3288948), partial mRNA	118	118	0.25	4e-24	37.66	XM_039067136.1
Podospora anserina S mat+ uncharacterized protein (PODANS_2_13260), partial mRNA	107	107	0.31	2e-20	37.65	XM_001912109.1
Trametes versicolor FP-101664 SS1 hypothetical protein partial mRNA	122	122	0.26	4e-25	37.5	XM_008037398.1
Pyricularia grisea uncharacterized protein (PgNI_08085), mRNA	100	100	0.27	3e-18	37.41	XM_031128085.1
Cladophialophora immunda hypothetical protein partial mRNA	102	102	0.26	6e-19	37.23	XM_016394547.1
Anthracocystis panici-leucophaei strain SPL10 chromosome 7	119	119	0.25	7e-24	37.18	CP060305.1
Kalmanozyma brasiliensis GHG001 hypothetical protein partial mRNA	110	110	0.25	7e-24	36.77	XM_016436705.1
Rhodotorula toruloides NP11 calcineurin temperature suppressor Cts1 partial mRNA	114	114	0.36	8e-23	36.56	XM_016416769.1
Neohortaea acidophila uncharacterized protein (BDY17DRAFT_311205), partial mRNA	102	102	0.27	1e-18	36.36	XM_033735511.1
Peltaster fructicola strain LNHT1506 chromosome 4	101	101	0.32	4e-18	36.36	CP051142.1
Fonsecaea monophora hypothetical protein (AYO21_01314), partial mRNA	102	102	0.26	1e-18	36.23	XM_022651297.1
Fonsecaea nubica hypothetical protein (AYO20_00994), partial mRNA	102	102	0.26	1e-18	36.23	XM_022639301.1
Fonsecaea pedrosoi CBS 271.37 hypothetical protein partial mRNA	101	101	0.26	1e-18	36.23	XM_013424715.1
Sordaria macrospora k-hell uncharacterized protein (SMAC_05497), partial mRNA	99.8	99.8	0.35	6e-18	36.17	XM_003349166.1
Phialemoniopsis curvata uncharacterized protein (E0L32_002244), partial mRNA	105	105	0.32	1e-19	36.14	XM_031136412.1
Dichomitus squalens LYAD-421 SS1 uncharacterized protein (DICSQDRAFT_179654), partial mRNA	119	119	0.27	3e-24	36.09	XM_007364265.1
Geosmithia morbida C2 domain (GMORB2_0017), partial mRNA	102	102	0.32	8e-19	36.09	XM_035462003.1
Fibroporia radiculosa predicted protein partial mRNA	118	118	0.26	7e-24	36.02	XM_012325595.1
Rhinocladiella mackenziei CBS 650.93 hypothetical protein partial mRNA	103	103	0.32	3e-19	36	XM_013412294.1
Mytilinidion resinicola uncharacterized protein (BDZ99DRAFT_565832), partial mRNA	103	103	0.32	5e-19	36	XM_033727516.1
Moesziomyces antarcticus conserved hypothetical protein partial mRNA	115	115	0.25	4e-23	35.9	XM_014798439.1
Baudoinia panamericana UAMH 10762 uncharacterized protein (BAUCODRAFT_27751), partial mRNA	103	103	0.32	3e-19	35.88	XM_007682126.1
Lindgomyces ingoldianus uncharacterized protein (BDR25DRAFT_279302), mRNA	103	103	0.32	4e-19	35.88	XM_033687745.1
Schizophyllum commune H4-8 uncharacterized protein (SCHCODRAFT_103062), partial mRNA	121	121	0.25	4e-25	35.85	XM_003036760.2
Ustilago maydis 521 hypothetical protein (UMAG_06398), partial mRNA	117	117	0.25	8e-24	35.85	XM_011394382.1
Gloeophyllum trabeum ATCC 11539 hypothetical protein partial mRNA	115	115	0.25	3e-23	35.71	XM_007864340.1
Verruconis gallopava hypothetical protein mRNA	106	106	0.32	4e-20	35.71	XM_016359670.1
Pseudozyma hubeiensis SY62 hypothetical protein partial mRNA	118	118	0.25	4e-24	35.62	XM_012333207.1
Pleurotus ostreatus uncharacterized protein (PC9H_005165), partial mRNA	112	112	0.24	2e-22	35.53	XM_036774740.1
Sporisorium scitamineum strain SscI8 genome assembly, scaffold: SPSC_scaffold_06	115	115	0.25	6e-23	35.44	LK056654.1
Sporisorium scitamineum strain SSC39 chromosome 8, complete sequence	115	115	0.25	6e-23	35.44	CP010920.1
Pleurotus ostreatus uncharacterized protein (PC9H_009562), partial mRNA	222	222	0.99	6e-62	35.43	XM_036779061.1
Meira miltonrushii uncharacterized protein (FA14DRAFT_70137), mRNA	115	115	0.24	7e-23	35.29	XM_025502720.1
Leptosphaeria maculans JN3 hypothetical protein (LEMA_P002100.1), partial mRNA	102	102	0.32	6e-19	35.29	XM_003844854.1
Heterobasidion irregulare TC 32-1 hypothetical protein partial mRNA	120	120	0.34	1e-25	35.12	XM_009545687.1
Sporisorium graminicola uncharacterized protein (EX895_004171), partial mRNA	117	117	0.25	8e-24	35	XM_029884767.1
Anthracocystis flocculosa PF-1 hypothetical protein partial mRNA	114	114	0.27	7e-23	34.88	XM_007882346.1
Scedosporium apiospermum hypothetical protein (SAPIO_CDS10853), partial mRNA	103	103	0.32	6e-19	34.71	XM_016784392.1
Stereum hirsutum FP-91666 SS1 hypothetical protein (STEHIDRAFT_146275), mRNA	121	121	0.36	6e-25	34.68	XM_007302807.1
Sparassis crispa predicted protein (SCP_0204870), partial mRNA	115	115	0.25	6e-23	34.39	XM_027754401.1
Cladophialophora carrionii CBS 160.54 hypothetical protein partial mRNA	100	100	0.32	3e-18	34.27	XM_008728519.1
Coniophora puteana RWD-64-598 SS2 hypothetical protein partial mRNA	99.8	99.8	0.27	2e-19	34.15	XM_007771470.1
Bipolaris maydis ATCC 48331 hypothetical protein partial mRNA	100	100	0.32	4e-18	34.12	XM_014224597.1
Bipolaris oryzae ATCC 44560 hypothetical protein partial mRNA	100	100	0.32	5e-18	34.12	XM_007690464.1
Acaromyces ingoldii hypothetical protein (FA10DRAFT_267151), mRNA	110	110	0.24	3e-21	33.99	XM_025521795.1
Coprinopsis cinerea okayama7#130 calcineurin temperature suppressor Cts1 (CC1G_14663), partial mRNA	110	110	0.24	2e-21	33.77	XM_002911188.1
Exophiala spinifera hypothetical protein partial mRNA	100	100	0.32	5e-18	33.71	XM_016385123.1
Melanopsichium pennsylvanicum 4 genomic scaffold, scaffold SCAFFOLD78	118	118	0.3	1e-23	33.33	HG529702.1
Pseudomicrostroma glucosiphilum hypothetical protein (BCV69DRAFT_248048), partial mRNA	98.2	98.2	0.25	8e-20	33.33	XM_025490272.1
Fonsecaea multimorphosa CBS 102226 hypothetical protein partial mRNA	102	102	0.32	1e-18	33.14	XM_016779755.1
Ustilago bromivora strain UB2112 genome assembly, chromosome: XXIII	120	120	0.3	2e-24	32.97	LT558139.1
Melampsora larici-populina 98AG31 uncharacterized protein (MELLADRAFT_115723), partial mRNA	120	120	0.32	1e-24	32.88	XM_007407308.1
Fomitiporia mediterranea MF3/22 uncharacterized protein (FOMMEDRAFT_147688), mRNA	105	105	0.25	7e-20	32.02	XM_007268243.1
Phanerochaete carnosa HHB-10118-sp uncharacterized protein (PHACADRAFT_170250), partial mRNA	112	112	0.36	3e-22	31.82	XM_007392158.1
Laccaria bicolor S238N-H82 hypothetical protein partial mRNA	101	101	0.36	2e-18	29.13	XM_001877176.1
cds802861_803896 S9.2 Armnab1
Description	Max Score	Total Score	Query Cover	E value	Per. ident	Accession
Heterobasidion irregulare TC 32-1 hypothetical protein partial mRNA	245	245	0.82	1e-78	60.71	XM_009546989.1
Armillaria ostoyae strain C18/9 genome assembly, chromosome: LG5	149	368	1	2e-85	59.86	LR732079.1
Gloeophyllum trabeum ATCC 11539 hypothetical protein mRNA	273	273	0.97	4e-87	57.94	XM_007870715.1
Sparassis crispa predicted protein (SCP_1202430), partial mRNA	270	270	0.97	8e-85	57.76	XM_027763129.1
Clitopilus hobsonii strain QYL-10 chromosome 11	154	154	0.61	8e-39	56.71	CP068007.1
Trametes versicolor FP-101664 SS1 hypothetical protein mRNA	259	259	0.97	3e-81	56.41	XM_008041438.1
Phanerochaete carnosa HHB-10118-sp uncharacterized protein (PHACADRAFT_252400), mRNA	269	269	0.98	1e-85	56.17	XM_007393489.1
Punctularia strigosozonata HHB-11173 SS5 hypothetical protein (PUNSTDRAFT_139307), partial mRNA	269	269	0.99	4e-87	55.79	XM_007389005.1
Schizophyllum commune H4-8 uncharacterized protein (SCHCODRAFT_257873), mRNA	259	259	0.94	2e-79	55.51	XM_003029540.1
Agaricus bisporus var. bisporus strain H39 chromosome 5, complete sequence	160	160	0.56	6e-41	55.13	CP015474.1
Agaricus bisporus var. bisporus H97 chromosome 5, complete sequence	160	160	0.56	6e-41	55.13	CP015461.1
Agaricus bisporus strain KMCC00540 chromosome 5	160	160	0.56	6e-41	55.13	CP039877.1
Serpula lacrymans var. lacrymans S7.9 hypothetical protein (SERLADRAFT_468361), mRNA	258	258	0.96	9e-81	54.35	XM_007318641.1
Fomitiporia mediterranea MF3/22 uncharacterized protein (FOMMEDRAFT_144900), partial mRNA	241	241	0.95	1e-75	54.11	XM_007263367.1
Fibroporia radiculosa predicted protein partial mRNA	264	264	0.97	4e-85	53.85	XM_012328136.1
Postia placenta MAD-698-R-SB12 hypothetical protein (POSPLADRAFT_1041175), mRNA	260	260	0.96	6e-82	53.68	XM_024477854.1
Mycena indigotica uncharacterized protein (MIND_00220000), partial mRNA	258	258	0.99	7e-83	53.5	XM_037359090.1
Agaricus bisporus var. bisporus H97 hypothetical protein (AGABI2DRAFT_66531), partial mRNA	249	249	0.96	2e-79	52.81	XM_006459159.1
Dichomitus squalens LYAD-421 SS1 uncharacterized protein (DICSQDRAFT_144301), partial mRNA	253	253	0.96	1e-80	51.95	XM_007362271.1
Stereum hirsutum FP-91666 SS1 hypothetical protein (STEHIDRAFT_48451), partial mRNA	242	242	0.97	8e-77	51.5	XM_007299197.1
Phialemoniopsis curvata uncharacterized protein (E0L32_004747), partial mRNA	134	134	0.61	6e-34	50.67	XM_031139192.1
Coniophora puteana RWD-64-598 SS2 hypothetical protein partial mRNA	243	243	0.96	4e-76	48.92	XM_007767661.1
Trametes hirsuta strain 072 chromosome 7, complete sequence	177	177	0.73	1e-46	46.98	CP019380.1
Coprinopsis cinerea okayama7#130 hypothetical protein (CC1G_07070), partial mRNA	206	206	0.94	9e-63	46.05	XM_001836371.2
Arthrobotrys oligospora ATCC 24927 hypothetical protein mRNA	174	174	0.84	5e-50	45.89	XM_011122679.1
Metarhizium robertsii ARSEF 23 FK506 suppressor Sfk1 mRNA	128	128	0.75	3e-32	45.41	XM_007824808.1
Sordaria macrospora k-hell uncharacterized protein (SMAC_02535), partial mRNA	155	155	0.81	4e-42	45.23	XM_003352052.1
Metarhizium acridum CQMa 102 hypothetical protein partial mRNA	128	128	0.75	3e-32	44.86	XM_007810579.1
Tuber melanosporum Mel28 hypothetical protein (GSTUM_00011963001) mRNA, complete cds	155	155	0.84	3e-42	44.71	XM_002842253.1
Verticillium nonalfalfae uncharacterized protein (D7B24_001021), partial mRNA	151	151	0.8	6e-41	44.67	XM_028635266.1
Lachnellula hyalina Protein sfk1 (sfk1), partial mRNA	155	155	0.8	2e-42	44.62	XM_031153619.1
Thermothelomyces thermophilus ATCC 42464 uncharacterized protein (MYCTH_2302276), mRNA	142	142	0.81	3e-35	44.5	XM_003662060.1
Neurospora crassa OR74A FK506 suppressor Sfk1 (NCU03660), mRNA	150	150	0.81	5e-38	44.22	XM_955647.2
Verticillium dahliae VdLs.17 uncharacterized protein (VDAG_01407), partial mRNA	151	151	0.8	3e-40	44.16	XM_009650293.1
Verticillium dahliae VdLs.17 chromosome 1, complete sequence	151	151	0.8	1e-37	44.16	CP010980.1
Verticillium dahliae JR2 chromosome 1, complete sequence	151	151	0.8	1e-37	44.16	CP009075.1
Thermothielavioides terrestris NRRL 8126 uncharacterized protein (THITE_2108492), mRNA	135	135	0.8	9e-34	44.16	XM_003649649.1
Marssonina brunnea f. sp. 'multigermtubi' MB_m1 hypothetical protein (MBM_07813), mRNA	150	150	0.8	2e-40	44.1	XM_007295640.1
Cladonia uncialis subsp. uncialis clone SPAdes23 genomic sequence	137	137	0.75	9e-33	44.02	MG777491.1
Pseudogymnoascus verrucosus hypothetical protein mRNA	154	154	0.81	7e-42	43.94	XM_018276579.1
Xylona heveae TC161 hypothetical protein mRNA	143	143	0.81	1e-36	43.94	XM_018328867.1
Neurospora crassa DNA linkage group V BAC clone B2F7	150	150	0.8	3e-37	43.88	AL451013.1
Mytilinidion resinicola uncharacterized protein (BDZ99DRAFT_462994), mRNA	150	150	0.82	4e-39	43.5	XM_033719977.1
Glarea lozoyensis ATCC 20868 hypothetical protein mRNA	147	147	0.81	3e-39	43.43	XM_008081488.1
Neurospora tetrasperma FGSC 2508 hypothetical protein mRNA	147	147	0.81	1e-38	43.22	XM_009850061.1
Letharia lupina uncharacterized protein (HO133_008721), partial mRNA	151	151	0.82	1e-40	43.07	XM_037299585.1
Letharia columbiana uncharacterized protein (HO173_006080), partial mRNA	150	150	0.82	2e-40	43.07	XM_037307991.1
Pseudovirgaria hyperparasitica uncharacterized protein (EJ05DRAFT_477320), mRNA	154	154	0.82	6e-40	43	XM_033744228.1
Trematosphaeria pertusa uncharacterized protein (BU26DRAFT_534655), partial mRNA	152	152	0.8	5e-41	42.86	XM_033831227.1
Pseudocercospora fijiensis CIRAD86 uncharacterized protein (MYCFIDRAFT_49772), mRNA	139	139	0.82	4e-35	42.79	XM_007930639.1
Aspergillus bombycis FK506 suppressor Sfk1 (ABOM_011794), partial mRNA	130	130	0.81	2e-32	42.79	XM_022538922.1
Paraphaeosphaeria sporulosa hypothetical protein partial mRNA	145	145	0.83	3e-38	42.57	XM_018174954.1
Aaosphaeria arxii CBS 175.79 uncharacterized protein (BU24DRAFT_492192), mRNA	149	149	0.8	6e-38	42.35	XM_033533880.1
Coccidioides immitis RS FK506 suppressor Sfk1 (CIMG_11931), partial mRNA	132	132	0.8	4e-32	42.35	XM_012358740.1
Saitoella complicata NRRL Y-17804 uncharacterized protein (SAICODRAFT_59288), partial mRNA	147	147	0.81	2e-39	42.05	XM_019169675.1
Hyaloscypha bicolor E uncharacterized protein (K444DRAFT_618995), mRNA	133	133	0.8	2e-32	42.05	XM_024881431.1
Exophiala mesophila hypothetical protein mRNA	143	143	0.81	2e-35	41.92	XM_016366306.1
Verticillium alfalfae VaMs.102 conserved hypothetical protein partial mRNA	134	134	0.8	1e-33	41.92	XM_003006183.1
Coccidioides posadasii C735 delta SOWgp hypothetical protein (CPC735_000880), partial mRNA	130	130	0.8	3e-32	41.84	XM_003066843.1
Zymoseptoria tritici IPO323 SFK1-like membrane protein (MYCGRDRAFT_73835), partial mRNA	140	140	0.82	9e-36	41.79	XM_003851169.1
Pestalotiopsis fici W106-1 hypothetical protein mRNA	133	133	0.82	9e-34	41.79	XM_007836483.1
Trichoderma atroviride IMI 206040 hypothetical protein partial mRNA	134	134	0.81	4e-34	41.71	XM_014093215.1
Cladophialophora bantiana CBS 173.52 hypothetical protein partial mRNA	134	134	0.81	1e-33	41.62	XM_016758299.1
Exophiala oligosperma hypothetical protein mRNA	135	135	0.8	2e-32	41.54	XM_016407075.1
PREDICTED: Quercus suber protein SFK1-like (LOC112002669), mRNA	131	131	0.82	5e-33	41.5	XM_024034823.1
Exophiala lecanii-corni strain CBS 102400 chromosome 9, complete sequence	136	136	0.77	2e-32	41.49	CP034378.1
Endocarpon pusillum Z07020 hypothetical protein mRNA	139	139	0.81	8e-36	41.41	XM_007788590.1
Exophiala aquamarina CBS 119918 hypothetical protein partial mRNA	129	129	0.75	3e-32	41.3	XM_013410215.1
Ramularia collo-cygni related to FK506 suppressor Sfk1 (RCC_04034), partial mRNA	141	141	0.82	8e-37	41.29	XM_023769316.1
Zasmidium cellare ATCC 36951 uncharacterized protein (M409DRAFT_21007), partial mRNA	140	140	0.82	2e-36	41.29	XM_033805656.1
Cladophialophora psammophila CBS 110553 hypothetical protein partial mRNA	133	133	0.81	1e-33	41.12	XM_007741154.1
Aureobasidium namibiae CBS 147.97 hypothetical protein partial mRNA	132	132	0.82	7e-34	41.09	XM_013574460.1
Sphaerulina musiva SO2202 uncharacterized protein (SEPMUDRAFT_151128), mRNA	136	136	0.82	3e-33	41.09	XM_016906615.1
Phialocephala scopiformis hypothetical protein mRNA	141	141	0.8	3e-35	41.03	XM_018215251.1
Aspergillus fumigatus Af293 FK506 suppressor Sfk1, putative (AFUA_6G06640), partial mRNA	129	129	0.81	3e-32	40.8	XM_745463.1
Exophiala dermatitidis NIH/UT8656 hypothetical protein partial mRNA	140	140	0.8	3e-36	40.51	XM_009154513.1
Exophiala spinifera hypothetical protein partial mRNA	135	135	0.8	2e-34	40.51	XM_016379292.1
Baudoinia panamericana UAMH 10762 uncharacterized protein (BAUCODRAFT_117653), mRNA	139	139	0.85	1e-34	40.38	XM_007683500.1
Geosmithia morbida Frag1/DRAM/Sfk1 family (GMORB2_3306), partial mRNA	132	132	0.82	2e-33	40.3	XM_035465282.1
Penicillium expansum Frag1/DRAM/Sfk1 (PEX2_051010), partial mRNA	134	134	0.8	5e-34	40.2	XM_016742376.1
Trichoderma gamsii FK506 suppressor Sfk1 (TGAM01_v200719), partial mRNA	129	129	0.81	2e-32	40.2	XM_018807475.1
Fonsecaea pedrosoi CBS 271.37 hypothetical protein partial mRNA	131	131	0.81	1e-32	40.1	XM_013428902.1
Capronia coronata CBS 617.96 hypothetical protein partial mRNA	137	137	0.8	7e-35	40	XM_007722025.1
Capronia epimyces CBS 606.96 hypothetical protein partial mRNA	134	134	0.8	5e-34	40	XM_007737879.1
Alternaria arborescens hypothetical protein (AA0111_g9228), partial mRNA	144	144	0.8	1e-37	39.8	XM_028655763.1
Alternaria alternata hypothetical protein partial mRNA	144	144	0.8	1e-37	39.8	XM_018534397.1
Alternaria burnsii fk506 suppressor sfk1 (GT037_007726), partial mRNA	144	144	0.8	1e-37	39.8	XM_038932773.1
Penicillium digitatum Pd1 hypothetical protein mRNA	132	132	0.8	2e-33	39.7	XM_014675514.1
Podospora anserina S mat+ uncharacterized protein (PODANS_2_5950), partial mRNA	139	139	0.82	1e-35	39.6	XM_001911327.1
Fonsecaea monophora hypothetical protein (AYO21_03653), partial mRNA	131	131	0.81	1e-32	39.59	XM_022653627.1
Fonsecaea nubica hypothetical protein (AYO20_07149), partial mRNA	130	130	0.81	3e-32	39.59	XM_022645436.1
Exserohilum turcica Et28A uncharacterized protein (SETTUDRAFT_100740), partial mRNA	142	142	0.8	6e-37	39.29	XM_008033263.1
Westerdykella ornata uncharacterized protein (EI97DRAFT_9963), mRNA	140	140	0.84	4e-35	38.83	XM_033803268.1
Penicillium chrysogenum Wisconsin 54-1255 hypothetical protein (Pc14g01490) mRNA, complete cds	130	130	0.8	8e-33	38.69	XM_002560097.1
Pseudogymnoascus destructans hypothetical protein (VC83_02969), partial mRNA	129	129	0.82	2e-32	38.42	XM_024466619.1
Bipolaris sorokiniana ND90Pr uncharacterized protein (COCSADRAFT_227511), mRNA	138	138	0.8	3e-35	38.27	XM_007704195.1
Macroventuria anomochaeta uncharacterized protein (BU25DRAFT_249851), mRNA	139	139	0.8	1e-34	38.27	XM_033701610.1
Pyrenophora tritici-repentis Pt-1C-BFP conserved hypothetical protein, mRNA	139	139	0.83	3e-35	38.12	XM_001933154.1
Leptosphaeria maculans JN3 hypothetical protein (LEMA_P064670.1), partial mRNA	134	134	0.83	9e-34	37.93	XM_003833658.1
[Candida] sorbophila Protein SFK1 (B9G98_01687), partial mRNA	131	131	0.83	3e-33	34.48	XM_024808245.1
cds804741_804970 S9.2 Armnab1
Description	Max Score	Total Score	Query Cover	E value	Per. ident	Accession
Armillaria ostoyae strain C18/9 genome assembly, chromosome: LG5	75.5	188	0.86	4e-14	80.43	LR732079.1
Punctularia strigosozonata HHB-11173 SS5 cytochrome P450 (PUNSTDRAFT_66426), partial mRNA	62	62	0.67	3e-09	71.79	XM_007383295.1
Armillaria ostoyae strain C18/9 genome assembly, chromosome: LG3	65.1	65.1	0.81	2e-10	68.09	LR732077.1
Heterobasidion irregulare TC 32-1 cytochrome P450 monooxygenase 34 (cyp34), partial mRNA	52	52	0.67	9e-06	56.41	XM_009553540.1
Punctularia strigosozonata HHB-11173 SS5 cytochrome P450 (PUNSTDRAFT_145565), partial mRNA	48.9	48.9	0.7	9e-05	56.1	XM_007386682.1
Schizophyllum commune H4-8 uncharacterized protein (SCHCODRAFT_236468), partial mRNA	48.9	48.9	0.7	0.0001	56.1	XM_003029216.1
Schizophyllum commune H4-8 uncharacterized protein (SCHCODRAFT_111260), partial mRNA	48.5	48.5	0.7	0.0002	56.1	XM_003029621.2
Fonsecaea erecta hypothetical protein (AYL99_05133), partial mRNA	47	47	0.65	0.0005	55.26	XM_018836645.1
Postia placenta MAD-698-R-SB12 hypothetical protein (POSPLADRAFT_1044157), partial mRNA	48.5	48.5	0.67	0.0001	53.85	XM_024478475.1
Thanatephorus cucumeris cytochrome P450-8 mRNA, complete cds	51.6	51.6	0.7	1e-05	53.66	MK309354.1
Clitopilus hobsonii strain QYL-10 chromosome 6	48.1	179	0.84	0.0002	53.66	CP068002.1
Clitopilus hobsonii strain QYL-10 chromosome 10	43.5	43.5	0.7	0.007	53.66	CP068006.1
Mycena indigotica putative cytochrome P450 (MIND_00618300), partial mRNA	48.1	48.1	0.65	0.0002	52.63	XM_037362933.1
Cladophialophora yegresii CBS 114405 hypothetical protein partial mRNA	44.3	44.3	0.65	0.004	52.63	XM_007759305.1
Stereum hirsutum FP-91666 SS1 cytochrome P450 (STEHIDRAFT_75699), mRNA	41.6	41.6	0.65	0.042	52.63	XM_007301540.1
Clitopilus hobsonii strain QYL-10 chromosome 5	44.7	44.7	0.6	0.003	51.43	CP068001.1
Rhinocladiella mackenziei CBS 650.93 hypothetical protein partial mRNA	43.9	43.9	0.63	0.007	51.35	XM_013411222.1
Fonsecaea multimorphosa CBS 102226 hypothetical protein partial mRNA	43.1	43.1	0.63	0.012	51.35	XM_016775210.1
Fonsecaea nubica hypothetical protein (AYO20_04229), partial mRNA	43.1	43.1	0.63	0.013	51.35	XM_022642528.1
Fonsecaea pedrosoi CBS 271.37 hypothetical protein partial mRNA	43.1	43.1	0.63	0.013	51.35	XM_013427521.1
Cladophialophora psammophila CBS 110553 hypothetical protein partial mRNA	43.1	43.1	0.63	0.013	51.35	XM_007751685.1
Fonsecaea erecta hypothetical protein (AYL99_08650), partial mRNA	42.7	42.7	0.63	0.017	51.35	XM_018840158.1
Postia placenta PpCYP160 mRNA for cytochrome P450, complete cds	47.4	47.4	0.67	0.0004	51.28	AB573349.1
Clitopilus hobsonii strain QYL-10 chromosome 8	45.4	87.8	0.7	0.002	50	CP068004.1
Cladophialophora carrionii CBS 160.54 hypothetical protein partial mRNA	43.9	43.9	0.65	0.007	50	XM_008727731.1
Lasiodiplodia theobromae Cytochrome P450 (LTHEOB_562), partial mRNA	42	42	0.65	0.031	50	XM_035514785.1
Penicillium arizonense hypothetical protein (PENARI_c153G12451), partial mRNA	41.6	41.6	0.65	0.035	50	XM_022638032.1
Punctularia strigosozonata HHB-11173 SS5 cytochrome P450 (PUNSTDRAFT_139086), partial mRNA	51.2	51.2	0.7	2e-05	48.78	XM_007388772.1
Punctularia strigosozonata HHB-11173 SS5 cytochrome P450 (PUNSTDRAFT_108908), partial mRNA	50.1	50.1	0.7	3e-05	48.78	XM_007388773.1
Punctularia strigosozonata HHB-11173 SS5 cytochrome P450 (PUNSTDRAFT_54536), mRNA	49.3	49.3	0.7	8e-05	48.78	XM_007386719.1
Punctularia strigosozonata HHB-11173 SS5 cytochrome P450 (PUNSTDRAFT_145588), partial mRNA	47.8	47.8	0.7	0.0002	48.78	XM_007386726.1
Punctularia strigosozonata HHB-11173 SS5 cytochrome P450 (PUNSTDRAFT_115600), partial mRNA	47.4	47.4	0.67	0.0003	48.72	XM_007386729.1
Exophiala dermatitidis NIH/UT8656 cytochrome P450 partial mRNA	43.5	43.5	0.63	0.008	48.65	XM_009163476.1
Exophiala oligosperma hypothetical protein partial mRNA	43.1	43.1	0.63	0.012	48.65	XM_016402408.1
Cladophialophora bantiana CBS 173.52 hypothetical protein partial mRNA	42.4	42.4	0.63	0.02	48.65	XM_016764651.1
Exophiala spinifera hypothetical protein partial mRNA	42.4	42.4	0.63	0.023	48.65	XM_016376959.1
Schizophyllum commune H4-8 uncharacterized protein (SCHCODRAFT_59163), partial mRNA	47.8	47.8	0.72	0.0003	47.62	XM_003029221.1
Sphaerulina musiva SO2202 O-methylsterigmatocystin oxidoreductase (SEPMUDRAFT_143070), partial mRNA	42.4	42.4	0.72	0.021	47.62	XM_016903023.1
Aspergillus piperis CBS 112811 O-methylsterigmatocystin oxidoreductase (BO85DRAFT_489913), partial mRNA	42.4	42.4	0.72	0.025	47.62	XM_025663634.1
Aspergillus luchuensis RIB2601 DNA, chromosome 5, nearly complete sequence	42.4	42.4	0.72	0.025	47.62	AP024438.1
Aspergillus luchuensis IFO 4308 DNA, chromosome 5, nearly complete sequence	42.4	42.4	0.72	0.025	47.62	AP024429.1
Aspergillus tubingensis O-methylsterigmatocystin oxidoreductase (AtWU_08223), partial mRNA	42	42	0.72	0.026	47.62	XM_035503331.1
Aspergillus costaricaensis CBS 115574 O-methylsterigmatocystin oxidoreductase (BO79DRAFT_227777), partial mRNA	42	42	0.72	0.027	47.62	XM_025683902.1
Schizophyllum commune H4-8 uncharacterized protein (SCHCODRAFT_106745), partial mRNA	44.3	44.3	0.65	0.004	47.37	XM_003034298.2
Fonsecaea multimorphosa CBS 102226 hypothetical protein partial mRNA	42	42	0.65	0.026	47.37	XM_016773932.1
Cladophialophora psammophila CBS 110553 hypothetical protein partial mRNA	42	42	0.65	0.031	47.37	XM_007748379.1
Punctularia strigosozonata HHB-11173 SS5 cytochrome P450 (PUNSTDRAFT_143939), partial mRNA	50.8	97.8	0.72	2e-05	46.34	XM_007384198.1
Schizophyllum commune H4-8 uncharacterized protein (SCHCODRAFT_52600), partial mRNA	44.3	44.3	0.67	0.005	46.15	XM_003033724.1
Gloeophyllum trabeum ATCC 11539 cytochrome P450 mRNA	45.4	45.4	0.63	0.002	45.95	XM_007870553.1
Exophiala xenobiotica hypothetical protein mRNA	41.6	41.6	0.63	0.042	45.95	XM_013459244.1
Talaromyces rugulosus strain W13939 chromosome I	48.5	48.5	0.75	0.0002	45.45	CP055898.1
Talaromyces rugulosus uncharacterized protein (TRUGW13939_00896), partial mRNA	48.1	48.1	0.75	0.0002	45.45	XM_035484102.1
Armillaria gallica strain FU02472 terpene biosynthesis gene cluster, complete sequence	45.4	45.4	0.75	0.002	45.45	MT277003.1
Phialemoniopsis curvata uncharacterized protein (E0L32_008613), partial mRNA	45.8	45.8	0.72	0.001	45.24	XM_031143487.1
Cladophialophora psammophila CBS 110553 hypothetical protein partial mRNA	45.8	45.8	0.72	0.001	45.24	XM_007741396.1
Mytilinidion resinicola putative cytochrome P450 (BDZ99DRAFT_520416), partial mRNA	42.4	42.4	0.72	0.021	45.24	XM_033725525.1
Aspergillus campestris IBT 28561 putative cytochrome P450 (P168DRAFT_235108), partial mRNA	41.2	41.2	0.72	0.047	45.24	XM_024833444.1
Schizophyllum commune H4-8 uncharacterized protein (SCHCODRAFT_44064), partial mRNA	41.6	41.6	0.68	0.039	45	XM_003029618.1
Schizophyllum commune H4-8 uncharacterized protein (SCHCODRAFT_233327), partial mRNA	42	42	0.65	0.029	44.74	XM_003034297.1
Fonsecaea pedrosoi CBS 271.37 hypothetical protein partial mRNA	46.2	46.2	0.74	0.001	44.19	XM_013426355.1
Fonsecaea monophora hypothetical protein (AYO21_10535), partial mRNA	46.2	46.2	0.74	0.001	44.19	XM_022660450.1
Fonsecaea nubica hypothetical protein (AYO20_06016), partial mRNA	45.4	45.4	0.74	0.002	44.19	XM_022644307.1
Pseudogymnoascus verrucosus hypothetical protein mRNA	41.6	41.6	0.74	0.04	44.19	XM_018274162.1
Capronia epimyces CBS 606.96 hypothetical protein partial mRNA	44.3	44.3	0.75	0.005	43.18	XM_007733871.1
Phialophora attae Fumitremorgin C synthase (AB675_3409), partial mRNA	43.9	43.9	0.75	0.005	43.18	XM_018143458.1
Pleurotus ostreatus uncharacterized protein (PC9H_003927), partial mRNA	41.6	41.6	0.72	0.045	42.86	XM_036773519.1
Pleurotus ostreatus uncharacterized protein (PC9H_003934), partial mRNA	42	42	0.72	0.032	40.48	XM_036773526.1
Amorphotheca resinae ATCC 22711 hypothetical protein (M430DRAFT_136486), mRNA	42	42	0.91	0.027	38.89	XM_024862466.1
Baudoinia panamericana UAMH 10762 uncharacterized protein (BAUCODRAFT_62200), partial mRNA	42.4	42.4	0.75	0.02	38.64	XM_007674265.1
Verruconis gallopava hypothetical protein mRNA	42.4	42.4	0.75	0.024	38.64	XM_016356425.1
Fusarium tjaetaba cytochrome P450 monooxygenase (FTJAE_13662), partial mRNA	41.6	41.6	0.82	0.04	35.42	XM_037346829.1
Fusarium subglutinans cytochrome p450 (FSUBG_7737), partial mRNA	42.7	42.7	0.75	0.015	34.09	XM_036686072.1
Armnab1 S10.2
cds1171736_1172561 S10.2 Armnab
Description	Max Score	Total Score	Query Cover	E value	Per. ident	Accession
Armillaria ostoyae strain C18/9 genome assembly, chromosome: LG9	317	973	0.97	1e-94	56.04	LR732083.1
Armillaria ostoyae strain C18/9 genome assembly, chromosome: LG4	294	1877	1	7e-87	52.92	LR732078.1
Armillaria ostoyae strain C18/9 genome assembly, chromosome: LG11	271	1757	0.99	5e-79	48.91	LR732085.1
Armillaria ostoyae strain C18/9 genome assembly, chromosome: LG6	251	1429	0.98	7e-72	46.69	LR732080.1
Armillaria ostoyae strain C18/9 genome assembly, chromosome: LG5	218	298	0.94	3e-60	44.81	LR732079.1
Fomitiporia mediterranea MF3/22 WD40 repeat-like protein (FOMMEDRAFT_93341), partial mRNA	99.4	99.4	0.83	3e-19	33.47	XM_007269877.1
Fusarium pseudograminearum strain Class2-1C chromosome 2	103	103	0.88	2e-20	33.33	CP064754.1
Penicilliopsis zonata CBS 506.65 hypothetical protein (ASPZODRAFT_169878), mRNA	96.7	96.7	0.98	2e-18	32.74	XM_022726912.1
Fomitiporia mediterranea MF3/22 WD40 repeat-like protein (FOMMEDRAFT_92350), partial mRNA	96.3	96.3	0.84	3e-18	32.22	XM_007269415.1
Fusarium culmorum strain Class2-1B chromosome 3	100	159	0.94	2e-19	31.78	CP064749.1
Fomitiporia mediterranea MF3/22 WD40 repeat-like protein (FOMMEDRAFT_170526), partial mRNA	104	104	0.83	5e-21	31.49	XM_007270441.1
Fomitiporia mediterranea MF3/22 WD40 repeat-like protein (FOMMEDRAFT_94699), partial mRNA	98.6	98.6	0.83	4e-19	31.49	XM_007270387.1
Fusarium culmorum strain Class2-1B chromosome 2	90.9	158	0.95	3e-16	31.43	CP064748.1
Agaricus bisporus var. bisporus H97 hypothetical protein (AGABI2DRAFT_71377), partial mRNA	90.1	90.1	0.84	3e-16	31.4	XM_006461479.1
Agaricus bisporus var. burnettii JB137-S8 hypothetical protein (AGABI1DRAFT_36621), partial mRNA	87.8	87.8	0.84	1e-15	31.4	XM_007327114.1
Agaricus bisporus var. bisporus H97 hypothetical protein (AGABI2DRAFT_120766), partial mRNA	87.8	87.8	0.84	2e-15	31.4	XM_006463896.1
Agaricus bisporus var. bisporus H97 chromosome 10 sequence	87.8	231	0.84	3e-15	31.4	CP015466.1
Agaricus bisporus var. bisporus strain H39 chromosome 10, complete sequence	87.8	281	0.84	3e-15	31.4	CP015479.1
Agaricus bisporus strain KMCC00540 chromosome 10	87.8	263	0.84	3e-15	31.4	CP039882.1
Agaricus bisporus var. bisporus H97 hypothetical protein (AGABI2DRAFT_118419), partial mRNA	86.3	86.3	0.84	7e-15	31.4	XM_006461478.1
Cantharellus anzutake uncharacterized protein (EI90DRAFT_2926916), partial mRNA	99.4	99.4	0.83	1e-20	31.38	XM_039054931.1
Agaricus bisporus var. burnettii JB137-S8 hypothetical protein (AGABI1DRAFT_125818), partial mRNA	86.7	86.7	0.84	5e-15	30.99	XM_007327296.1
Fusarium oxysporum isolate 170 chromosome 1	95.1	95.1	0.84	8e-18	30.89	CP052885.1
Podospora anserina S mat+ genomic DNA chromosome 5, supercontig 1	89	89	0.84	1e-15	30.89	CU633457.1
Podospora anserina genomic DNA, chromosome 5	89	89	0.84	1e-15	30.89	FO904940.1
Podospora anserina S mat+ uncharacterized protein (PODANS_5_1230), partial mRNA	88.6	88.6	0.84	1e-15	30.89	XM_001904177.1
Fomitiporia mediterranea MF3/22 WD40 repeat-like protein (FOMMEDRAFT_161836), partial mRNA	100	100	0.83	1e-19	30.77	XM_007271302.1
Podospora comata strain T genome assembly, chromosome: 5	87.4	87.4	0.84	3e-15	30.49	LR026968.1
Agaricus bisporus var. bisporus H97 hypothetical protein (AGABI2DRAFT_118434), partial mRNA	92.4	92.4	0.84	5e-17	30.42	XM_006461494.1
Pleurotus ostreatus uncharacterized protein (PC9H_006748), partial mRNA	95.1	95.1	0.88	5e-18	30.3	XM_036776291.1
Talaromyces stipitatus ATCC 10500 WD-repeat protein, putative, mRNA	92.8	92.8	0.91	5e-17	30.27	XM_002486759.1
Talaromyces marneffei ATCC 18224 NACHT and WD40 domain protein (PMAA_098860), mRNA	91.7	91.7	0.91	1e-16	30.12	XM_002149427.1
Rhinocladiella mackenziei CBS 650.93 hypothetical protein partial mRNA	94.7	94.7	0.84	1e-17	29.83	XM_013414727.1
Fusarium graminearum PH-1 hypothetical protein partial mRNA	97.8	97.8	0.89	8e-19	29.77	XM_011330564.1
Fusarium graminearum chromosome 4, complete genome	97.8	158	0.94	1e-18	29.77	HG970335.2
Fomitiporia mediterranea MF3/22 WD40 repeat-like protein (FOMMEDRAFT_22826), partial mRNA	103	103	0.95	7e-21	29.74	XM_007269764.1
Fomitiporia mediterranea MF3/22 WD40 repeat-like protein (FOMMEDRAFT_102090), partial mRNA	96.7	96.7	0.95	2e-18	29.74	XM_007262508.1
Fusarium oxysporum Fo47 chromosome VI	87.8	87.8	0.83	3e-15	29.63	CP052043.1
Fusarium oxysporum Fo5176 chromosome 5	87.8	164	0.84	3e-15	29.63	CP053264.1
Agaricus bisporus var. burnettii JB137-S8 hypothetical protein (AGABI1DRAFT_105039), partial mRNA	87.4	87.4	0.84	2e-15	29.58	XM_007327316.1
Macroventuria anomochaeta uncharacterized protein (BU25DRAFT_345970), partial mRNA	87.8	87.8	0.99	2e-15	29.51	XM_033703067.1
Trichoderma gamsii hypothetical protein (TGAM01_v208866), partial mRNA	86.3	86.3	0.97	7e-15	29.41	XM_024550428.1
Fusarium graminearum chromosome 1, complete genome	95.1	176	0.85	8e-18	29.39	HG970332.2
Fusarium graminearum PH-1 hypothetical protein partial mRNA	94.4	94.4	0.84	1e-17	29.39	XM_011321336.1
Fusarium oxysporum f. sp. lycopersici 4287 hypothetical protein partial mRNA	88.2	88.2	0.84	2e-15	29.39	XM_018401832.1
Fusarium graminearum genome assembly, chromosome: IV	96.7	157	0.98	3e-18	29.37	LT222056.1
Talaromyces marneffei strain TM4 chromosome 4, complete sequence	94.4	94.4	0.91	1e-17	29.34	CP015871.1
Talaromyces marneffei isolate 11CN-20-091 chromosome 5, complete sequence	93.2	93.2	0.91	5e-17	29.34	CP045657.1
Pleurotus ostreatus POC1 centriolar protein A (POC1A_2), partial mRNA	102	102	0.83	3e-20	29.34	XM_036781181.1
Byssochlamys spectabilis hypothetical protein (C8Q69DRAFT_465987), mRNA	100	100	0.97	1e-19	29.31	XM_028630525.1
Fomitiporia mediterranea MF3/22 WD40 repeat-like protein (FOMMEDRAFT_92922), partial mRNA	89.4	89.4	0.84	6e-16	29.27	XM_007269854.1
Fusarium venenatum uncharacterized protein (FVRRES_11037), partial mRNA	95.5	95.5	0.97	6e-18	29.23	XM_025726147.1
Fusarium venenatum strain A3/5 genome assembly, chromosome: III	95.1	249	0.98	8e-18	29.23	LN649231.1
Agaricus bisporus var. bisporus H97 hypothetical protein (AGABI2DRAFT_116669), partial mRNA	86.3	86.3	0.84	6e-15	29.17	XM_006459647.1
Pleurotus ostreatus POC1 centriolar protein A (POC1A_1), partial mRNA	86.7	86.7	0.83	6e-15	29.15	XM_036781164.1
Cantharellus anzutake uncharacterized protein (EI90DRAFT_839340), mRNA	90.5	90.5	0.88	2e-16	29.08	XM_039068136.1
Letharia columbiana uncharacterized protein (HO173_006387), partial mRNA	89.7	89.7	1	4e-16	29.07	XM_037308298.1
Letharia lupina uncharacterized protein (HO133_006825), partial mRNA	88.2	88.2	1	2e-15	29.07	XM_037297721.1
Serpula lacrymans var. lacrymans S7.9 hypothetical protein (SERLADRAFT_432916), partial mRNA	106	106	0.96	1e-21	29.04	XM_007313085.1
Postia placenta MAD-698-R-SB12 hypothetical protein (POSPLADRAFT_1033289), partial mRNA	87.8	87.8	0.83	3e-15	29.03	XM_024476922.1
Cantharellus anzutake uncharacterized protein (EI90DRAFT_2936052), partial mRNA	92.4	92.4	0.88	5e-17	29.02	XM_039055152.1
[truncated: 435 more rows]

## Sheet: Armnov1 S5.8
Armnov1 S5.8
cds2225736_2227895 S5.8 Armnov1
[truncated: 271 more rows]

## Sheet: (Des)Armect1 S5.4 and S11.2
(Des)Armect1 S5.4
[truncated: 985 more rows]

## Sheet: (Des)Armtab1 S1.4 and S55.1
(Des)Armtab1 S1.4
[truncated: 699 more rows]
