# Supplementary material for: Two distinct non-ribosomal peptide synthetase-independent siderophore synthetase gene clusters identified in Armillaria and other species in the Physalacriaceae
Source: G3 (Bethesda). 2023 Oct 16;13(12):jkad205. doi: 10.1093/g3journal/jkad205 (PMC10700112; doi:10.1093/g3journal/jkad205)
Supplement: jkad205_Supplementary_Data [file jkad205_supplementary_data.zip › File_S2_G3-2023-404446.xlsx]

## Sheet: Raw data PDP-
	A. fuscipes		A. gallica		A. luteobubalina		A. mellea	A. nabsnona		Armillaria sp. ACB
Days	CMW 2740	CMW 3164	CMW 31092	CMW 45397	CMW 4974	CMW 4977	CMW 31132	CMW 3159	CMW 6904	CMW 4456
7	0.44	0.51	0.56	0.64	0.85	0.85	0.62	0.43	0.4	1.41
7	0.28	0.5	0.6	0.4	0.72	0.7	0.55	0.76	0.6	1.52
7	0.56	0.34	0.88	0.5	0.53	0.61	0.63	0.76	0.35	0.98
7	0.56	0.39	0.67	0.41	0.56	0.46	0.69	0.57	0.43	0.79
7	0.51	0.42	0.67	0.69	0.88	0.61	0.67	0.77	0.54	0.47
7	0.33	0.49	0.58	0.37	0.86	0.68	0.38	0.77	0.35	0.47
7	0.63	0.52	0.61	0.56	0.89	0.67	0.89	0.57	0.47	0.93
7	0.63	0.39	0.71	0.48	0.6	0.8	0.69	0.53	0.43	0.73
14	0.64	0.6	0.67	1	0.95	1.03	1.08	0.68	0.63	2.43
14	0.38	0.65	0.94	0.99	0.93	1.03	0.89	1.03	0.77	2.16
14	0.86	0.56	1.22	0.83	1.06	0.83	0.98	1.04	0.57	1.4
14	0.65	0.67	1.02	0.79	1.08	0.76	0.96	0.9	0.54	1.86
14	0.74	0.62	0.93	0.84	1.24	0.8	1.19	1.07	0.74	1.96
14	0.54	0.67	0.78	0.81	1.12	0.98	0.76	1.01	0.57	1.17
14	0.7	0.73	0.94	0.78	1.24	1.08	1.14	0.84	0.65	1.18
14	0.7	0.66	0.97	0.83	0.93	1.04	0.93	0.66	0.6	1.06
21	0.83	0.78	0.75	1.23	1.19	1.03	1.36	0.94	0.79	2.43
21	0.49	0.8	1.14	1.38	1.22	1.01	1.23	1.29	0.97	2.54
21	1.04	0.77	1.4	1.21	1.21	1.1	1.15	1.25	0.73	2.08
21	0.71	0.85	1.3	1.07	1.32	0.89	1.47	1.11	0.67	1.35
21	0.97	0.73	1.14	1.14	1.38	1.21	1.61	1.42	0.85	2.03
21	0.62	0.85	1.11	1.22	1.37	1.22	1.23	1.32	0.77	1.54
21	0.76	0.98	1.21	1.12	1.35	1.23	1.56	1.06	0.72	1.85
21	0.76	0.82	1.3	1.27	1.06	1.13	1.24	0.84	0.76	2.05
28	0.95	0.88	0.93	1.34	1.29	1.65	1.61	1.07	0.98	2.83
28	0.63	0.9	1.4	1.71	1.44	1.47	1.59	1.48	1.14	2.81
28	1.15	0.84	1.53	1.65	1.36	1.1	1.39	1.4	0.89	2.72
28	0.82	1.08	1.4	1.45	1.44	1.09	1.75	1.22	0.8	2.33
28	1.1	0.9	1.36	1.57	1.82	1.4	1.73	1.61	1.01	2.53
28	0.79	0.99	1.21	1.49	1.53	1.6	1.37	1.53	0.97	2.28
28	0.92	1.14	1.38	1.39	1.53	1.55	1.79	1.22	0.96	2.32
28	0.92	0.96	1.45	1.59	1.3	1.42	1.55	1.06	0.96	2.62
35	1.14	1.04	1.06	1.53	1.5	1.85	1.75	1.17	1.16
35	0.79	1.14	1.56	1.88	1.68	1.63	1.81	1.59	1.29
35	1.34	1.07	1.67	1.95	1.52	1.21	1.61	1.48	0.98	3.17
35	0.99	1.27	1.47	1.64	1.62	1.26	1.93	1.31	0.9	2.92
35	1.28	1.13	1.59	1.89	1.92	1.56	2.26	1.84	1.11	2.74
35	0.91	1.13	1.38	1.77	1.69	1.74	1.59	1.74	1.13	2.41
35	1.05	1.37	1.49	1.56	1.61	1.79	2.11	1.33	1.09	2.54
35	1.05	1.14	1.57	1.85	1.44	1.58	1.77	1.19	1.04	3.17
42	1.29	1.19	1.21		1.63	1.99	1.9	1.29	1.29
42	0.92	1.25	1.72		1.97	1.76	1.93	1.76	1.46
42	1.47	1.25	1.75	2.16	1.64	1.29	1.73	1.59	1.11	3.34
42	1.12	1.45	1.62	1.85	1.82	1.4	2.07	1.45	1.05	3.03
42	1.51	1.37	1.74	2.05	2.05	1.84	2.44	2.01	1.26
42	1.06	1.26	1.51	1.94	1.76	2.14	1.8	1.91	1.28	2.52
42	1.22	1.58	1.61	1.73	1.68	1.92	2.3	1.48	1.22	2.76
42	1.22	1.28	1.7	1.99	1.54	1.72	1.91	1.33	1.18

## Sheet: Raw data PDP+
	A. fuscipes		A. gallica		A. luteobubalina		A. mellea	A. nabsnona		Armillaria sp. ACB
Days	CMW 2740	CMW 3164	CMW 31092	CMW 45397	CMW 4974	CMW 4977	CMW 31132	CMW 3159	CMW 6904	CMW 4456
7	0.39	0.43	1.04	0.84	0.92	0.74	0.7	1.02	0.48	1.34
7	0.5	0.67	0.71	0.53	0.69	0.55	0.84	0.64	0.44	1.34
7	0.29	0.53	0.62	0.6	0.74	0.49	0.65	0.93	0.6	0.79
7	0.51	0.58	0.99	0.49	0.67	0.59	0.62	0.97	0.31	0.88
7	0.51	0.48	0.77	0.28	0.79	0.58	0.84	0.5	0.65	1.62
7	0.62	0.53	1.12	0.49	0.6	0.67	0.71	0.38	0.4	1.43
7	0.26	0.76	0.88	0.56	0.54	0.5	0.71	0.83	0.56	1.62
7	0.48	0.68	0.7	0.51	0.75	0.67	0.82	0.65	0.45	1.64
14	0.59	0.74	1.32	0.97	1.57	0.97	1.01	1.38	0.78	1.74
14	0.59	0.86	1.13	0.8	1.19	0.93	0.96	0.83	0.81	2.04
14	0.46	0.77	0.96	0.74	1.12	0.84	0.87	1.15	0.74	1.19
14	0.67	0.76	1.29	0.74	1.06	0.83	0.93	1.32	0.52	1.2
14	0.68	0.66	1.37	0.57	1.09	0.77	1.28	0.78	0.88	2.31
14	0.93	0.72	1.44	0.64	0.92	0.77	1.09	0.83	0.67	2.15
14	0.41	0.91	1.09	0.72	0.93	0.72	0.87	1.07	0.9	1.83
14	0.64	0.9	0.99	0.69	1.25	0.9	1.15	0.9	0.74	2.46
21	0.68	0.81	1.62	1.27	1.37	1.22	1.25	1.77	0.91	2.15
21	0.76	1.03	1.34	1.21	1.31	1.26	1.21	1.2	0.96	2.33
21	0.59	0.96	1.22	1	1.29	1.11	1.1	1.36	0.96	1.89
21	0.8	0.91	1.61	0.99	1.35	1.11	1.2	1.53	0.66	1.59
21	0.84	0.84	1.6	0.86	1.24	1.14	1.64	1.03	1.03	2.57
21	1.19	0.93	1.72	0.83	1.28	1.13	1.34	1.12	1.03	2.57
21	0.61	1.11	1.56	0.97	1.35	1.2	1.38	1.27	1.11	2.1
21	0.75	1.08	1.49	0.89	1.32	1.09	1.46	1.1	0.82	3.29
28	0.84	1.04	1.79	1.56	1.53	1.48	1.54	2.04	1.09	2.7
28	0.91	1.25	1.62	1.63	1.43	1.45	1.6	1.42	1.06	2.61
28	0.72	1.13	1.43	1.39	1.42	1.38	1.41	1.62	1.19	2.67
28	0.96	1.02	1.9	1.22	1.53	1.25	1.62	1.67	0.92	2.65
28	1.13	0.97	1.81	1.14	1.37	1.05	1.85	1.13	1.27	2.86
28	1.34	1.09	1.88	1.17	1.31	1.16	1.5	1.4	1.15	3.49
28	0.74	1.28	1.86	1.35	1.5	1.04	1.55	1.54	1.37
28	0.99	1.29	1.81	1.06	1.6	1.21	1.63	1.31	0.96
35	0.97	1.18	1.98	1.77	1.67	1.82	1.68	1.58	1.26	3.09
35	1.1	1.44	1.8	1.97	1.55	1.71	1.76	1.75	1.19	2.68
35	0.84	1.35	1.57	1.6	1.53	1.54	1.32	1.86	1.35	2.92
35	1.1	1.21	2.05	1.47	1.67	1.42	1.46	1.28	1.06	3.13
35	1.38	1.17	1.99	1.4	1.47	1.17	2.03	1.55	1.46
35	1.48	1.25	2.05	1.54	1.47	1.25	1.68	1.74	1.31
35	0.94	1.44	2.04	1.67	1.58	1.12	1.37	1.54	1.52
35	1.21	1.56	1.98	1.25	1.73	1.37	1.74		1.22
42	1.13	1.31	2.12	1.95	1.79	2.03	1.88	2.33	1.43	3.27
42	1.35	1.63	1.93	2.04	1.65	1.96	1.98	1.75	1.28	3.24
42	1	1.64	1.67	1.79	1.64	1.65	1.39	1.89	1.47
42	1.26	1.34	2.17	1.62	1.76	1.55	1.58	1.98	1.18
42	1.61	1.32	2.14	1.64	1.59	1.33	2.23	1.42	1.53
42	1.65	1.35	2.21	1.79	1.53	1.41	1.8	1.68	1.47
42	1.12	1.63	2.22	1.82	1.68	1.2	1.48	1.87	1.6
42	1.43	1.71	2.21	1.42	1.64	1.45	1.78	1.66	1.39

## Sheet: Graphs of growth rates for PDP-
	PDP-
Days	CMW 2740	CMW 3164	CMW 31092	CMW 45397	CMW 4974	CMW 4977	CMW 31132	CMW 3159	CMW 6904	CMW 4456
7	0.4925	0.445	0.66	0.50625	0.73625	0.6725	0.64	0.645	0.44625	0.50625
14	0.65125	0.645	0.93375	0.85875	1.06875	0.94375	0.99125	0.90375	0.63375	0.85875
21	0.7725	0.8225	1.16875	1.205	1.2625	1.1025	1.35625	1.15375	0.7825	1.205
28	0.91	0.96125	1.3325	1.52375	1.46375	1.41	1.5975	1.32375	0.96375	1.52375
Rate	0.137	0.173	0.23	0.34	0.2376	0.2371	0.3238	0.2286	0.1701	0.34
R2	0.9973	0.9937	0.988	0.9995	0.9813	0.9861	0.9925	0.9916	0.9982	0.9995

## Sheet: Graphs of growth rates for PDP+
	PDP-
Days	CMW 2740	CMW 3164	CMW 31092	CMW 45397	CMW 4974	CMW 4977	CMW 31132	CMW 3159	CMW 6904	CMW 4456
7	0.445	0.5825	0.85375	0.5375	0.7125	0.59875	0.73625	0.74	0.48625	1.3325
14	0.62125	0.79	1.19875	0.73375	1.14125	0.84125	1.02	1.0325	0.755	1.865
21	0.7775	0.95875	1.52	1.0025	1.31375	1.1575	1.3225	1.2975	0.935	2.31125
28	0.95375	1.13375	1.7625	1.315	1.46125	1.2525	1.5875	1.51625	1.12625	2.83
Rate	0.1683	0.1823	0.3048	0.2601	0.2419	0.2278	0.2856	0.2594	0.21	0.4939
R2	0.9994	0.9978	0.9941	0.99	0.9287	0.9636	0.9994	0.9959	0.991	0.9989
