# Supplementary material for: Two distinct non-ribosomal peptide synthetase-independent siderophore synthetase gene clusters identified in Armillaria and other species in the Physalacriaceae
Source: G3 (Bethesda). 2023 Oct 16;13(12):jkad205. doi: 10.1093/g3journal/jkad205 (PMC10700112; doi:10.1093/g3journal/jkad205)
Supplement: jkad205_Supplementary_Data [file jkad205_supplementary_data.zip › File_S3_G3-2023-404446.xlsx]

## Sheet: Spec readings for CAS assay
Absorbance	630 nm
Added [FeCl3] (µM)	0	20	40	60	80	100	150	200
Well	1	2	3	4	5	6	7	8
CMW2740	0.1296	0.2823	0.2941	0.2695	0.2528	0.2617	0.3063	0.2621
CMW2740	0.1979	0.2726	0.2622	0.2422	0.2339	0.2496	0.2923	0.3066
CMW2740	0.2261	0.2729	0.2732	0.2322	0.2484	0.2628	0.2881	0.3317
CMW31132	0.2099	0.23	0.2507	0.204	0.1972	0.2505	0.2642	0.3408
CMW31132	0.2147	0.2239	0.2368	0.2174	0.1962	0.2142	0.2711	0.2486
CMW31132	0.1872	0.24	0.2383	0.2007	0.2345	0.2099	0.2417	0.2569
Reference	0.3661	0.4071	0.4375	0.4153	0.4555	0.448	0.4695	0.4641
Reference	0.3432	0.4482	0.4449	0.4261	0.4772	0.4628	0.4447	0.5081
NB: Readings were taken in triplicate for each sample at each concentration. Reference samples (ie uninoculated media and CAS solution) were measured in duplicates at each concentration.
Only data in the experimental wells are provided for clarity
